# Supplementary material for: Multi-omics analysis reveals the landscape of tumor microenvironments in left-sided and right-sided colon cancer
Source: Front Med (Lausanne). 2024 Aug 29;11:1403171. doi: 10.3389/fmed.2024.1403171 (PMC11391487; doi:10.3389/fmed.2024.1403171)
Supplement: Supplementary Table 1 — TCGA and GEO datasets patients information. [file Table_1.XLS]

## Sheet: TCGAmetadata
TCGA Samples Informations
ID	Time(Year)	Status	Location	Gender	Age	M_stage	N_stage	T_stage	Stage	BMI	Total_perMB	Total_perMB_log	MSI	ips_ctla4_neg_pd1_neg	ips_ctla4_neg_pd1_pos	ips_ctla4_pos_pd1_neg	ips_ctla4_pos_pd1_pos
TCGA-CM-6164-01A	2.41918	0	LCCs	female	46.0329	M0	N0	T3	stage iia	26.2222	1.24	0.0934217	MSS	9	8	9	7
TCGA-G4-6299-01A	6.2137	0	LCCs	male	69.3644	M0	N2	T3	stage iiic	52.071	3.06	0.485721	MSS	9	8	9	8
TCGA-AY-4071-01A	0.0794521	1	LCCs	female	63.8904	NA	N0	T1	stage i	NA	2.32	0.365488	MSS	10	9	10	9
TCGA-CM-6165-01A	1.33699	0	LCCs	male	74.8	M0	N0	T3	stage iia	28.1907	2.02	0.305351	MSS	8	7	8	6
TCGA-CM-4750-01A	0.668493	0	LCCs	female	34.1863	M0	N1b	T1	stage iiia	28.2335	1.6	0.20412	MSI-L	10	9	10	8
TCGA-G4-6625-01A	7.64932	0	LCCs	female	77.1589	M0	N0	T3	stage iia	29.5032	1.92	0.283301	MSS	9	9	9	9
TCGA-DM-A0XF-01A	3.18356	1	LCCs	female	68.5808	M0	N2	T3	stage iiic	29.4118	2.3	0.361728	MSI-L	9	7	8	7
TCGA-AA-3848-01A	0.838356	1	LCCs	female	82.7233	M0	N2	T3	stage iiic	NA	2.78	0.444045	MSS	10	8	9	8
TCGA-CA-6715-01A	1.04932	0	LCCs	male	63.2192	M0	N1	T3	stage iiib	22.8329	1.56	0.193125	MSS	9	7	8	6
TCGA-DM-A28E-01A	9.99452	0	LCCs	female	72.8822	M0	N0	T3	stage iia	33.3333	1.54	0.187521	MSS	10	8	9	7
TCGA-AA-A00K-01A	1.50411	0	LCCs	male	79.9699	M0	N0	T3	stage iia	NA	NA	NA	MSI-L	9	7	9	7
TCGA-AU-3779-01A	1.20822	0	LCCs	female	80.7123	M0	N0	T3	stage iia	33.6728	1.8	0.255273	MSS	9	8	9	8
TCGA-QG-A5Z1-01A	0.70137	1	LCCs	male	71.8356	MX	N1b	T3	stage iiib	NA	1.72	0.235528	Indeterminate	8	6	7	5
TCGA-AA-A00W-01A	1.24932	0	LCCs	male	80.3041	M0	N0	T1	stage i	NA	NA	NA	MSS	10	8	9	7
TCGA-CK-5914-01A	1.83288	0	LCCs	male	81.0575	MX	N1	T3	stage iiib	NA	2.34	0.369216	MSS	10	9	10	8
TCGA-QG-A5YX-01A	2.74795	0	LCCs	female	61.9644	MX	N0	T3	stage iia	25.7782	1.46	0.164353	NA	10	8	10	8
TCGA-NH-A6GC-01A	1.06575	0	LCCs	female	66.726	M1b	N1b	T4b	stage ivb	39.2545	2.2	0.342423	Indeterminate	10	8	9	7
TCGA-AZ-4684-01A	5.41644	0	LCCs	male	50.0055	M1	N2	T3	stage iva	NA	0.84	-0.0757207	MSI-L	9	7	8	7
TCGA-F4-6459-01A	0.717808	1	LCCs	female	61.8466	M0	N2a	T3	stage iiib	20.9572	2.36	0.372912	MSS	8	6	7	6
TCGA-AA-3970-01A	3.00274	0	LCCs	male	65.0438	M0	N0	T3	stage iia	NA	NA	NA	MSS	9	8	9	8
TCGA-NH-A8F7-01A	1.48767	0	LCCs	female	53.5205	MX	N0	T3	stage iia	271.863	2.2	0.342423	Indeterminate	8	6	8	6
TCGA-AA-3524-01A	3.00274	0	LCCs	male	85.4712	M0	N0	T3	stage ii	NA	NA	NA	MSS	9	8	9	8
TCGA-DM-A1D0-01A	10.8877	0	LCCs	female	79.1096	M0	N0	T3	stage iia	22.4913	2	0.30103	MSS	8	6	7	5
TCGA-G4-6307-01A	4.5863	0	LCCs	female	37.3918	M0	N1	T3	stage iiib	25.7657	1.28	0.10721	MSS	8	6	8	6
TCGA-CM-6679-01A	0.838356	0	LCCs	male	58.9562	M0	N0	T3	stage iia	33.6132	1.08	0.0334238	MSS	9	7	8	7
TCGA-AD-6548-01A	1.78082	0	LCCs	female	81.5288	M0	N0	T2	stage i	31.6856	1.98	0.296665	MSI-L	9	8	8	7
TCGA-A6-2674-01A	3.64658	0	LCCs	male	72.0329	M1	N2	T3	stage iv	27.8872	2.02	0.305351	MSS	8	8	8	7
TCGA-F4-6806-01A	3.45205	0	LCCs	female	59.2466	M0	N0	T2	stage i	23.6614	1.86	0.269513	MSS	10	9	10	8
TCGA-AA-3488-01A	0.419178	1	LCCs	male	58.9562	M1	N2	T3	stage iv	NA	0.84	-0.0757207	MSS	8	7	8	6
TCGA-DM-A28F-01A	2.99726	1	LCCs	male	73.5781	M0	N1	T3	stage iiib	25.0574	4.28	0.631444	MSS	10	8	9	7
TCGA-CM-5344-01A	1.83562	0	LCCs	female	39.5233	M0	N1b	T3	stage iiib	26.6683	0.98	-0.00877392	MSS	9	7	8	6
TCGA-G4-6309-01A	7.12329	0	LCCs	female	40.3534	M0	N1	T3	stage iiib	21.1131	15.88	1.20085	MSI-H	9	8	9	7
TCGA-AA-3678-01A	3.91781	0	LCCs	female	60.874	M0	N1	T2	stage iii	NA	1.34	0.127105	MSS	8	7	8	7
TCGA-AA-A01X-01A	2.16712	0	LCCs	female	80.2219	M0	N1	T2	stage iii	NA	1.16	0.064458	MSS	8	6	7	5
TCGA-D5-6923-01A	1.03562	0	LCCs	male	57.8575	M0	N0	T2	stage i	31.1705	NA	NA	MSS	8	6	7	6
TCGA-CM-6163-01A	1.16986	0	LCCs	male	74.3836	M0	N0	T1	stage i	23.6572	1.78	0.25042	MSS	9	7	8	7
TCGA-AA-A004-01A	1.16164	0	LCCs	male	76.5562	M0	N0	T3	stage iia	NA	1.5	0.176091	MSI-L	10	9	10	9
TCGA-AA-A02J-01A	0.419178	1	LCCs	female	70.5452	M1	N0	T3	stage iv	NA	NA	NA	MSS	9	7	8	6
TCGA-CA-6719-01A	1.19178	0	LCCs	male	77.6521	M0	N0	T3	stage iia	20.6193	2.18	0.338456	MSI-L	8	7	8	7
TCGA-F4-6704-01A	0.128767	0	LCCs	male	60.1342	MX	N2b	T3	stage iiic	48.6727	1.2	0.0791812	MSS	9	8	8	7
TCGA-AA-A00Q-01A	3.50137	0	LCCs	female	66.2986	M0	N1	T4	stage iiib	NA	NA	NA	MSS	9	7	8	7
TCGA-AA-A00F-01A	2.83562	0	LCCs	male	66.7918	M0	N2	T3	stage iiic	NA	NA	NA	MSS	9	7	8	7
TCGA-D5-6920-01A	1.03288	0	LCCs	female	77.0521	M0	N0	T3	stage iia	28.5156	2	0.30103	MSS	9	8	9	7
TCGA-AA-3867-01A	2.00274	0	LCCs	male	74.0493	M1	N2	T3	stage iv	NA	2.38	0.376577	MSS	8	7	8	6
TCGA-AA-A01D-01A	0.915068	1	LCCs	female	47.4466	M0	N2	T3	stage iiic	NA	NA	NA	MSS	7	5	7	5
TCGA-A6-3807-01A	2.88767	0	LCCs	female	53.7644	M0	N2	T3	stage iiic	41.2134	2.06	0.313867	MSS	10	9	9	8
TCGA-AZ-5403-01A	5.23288	1	LCCs	male	43.789	MX	N0	T3	stage ii	NA	1.42	0.152288	MSS	8	6	7	6
TCGA-DM-A1D6-01A	1.56164	1	LCCs	male	88.4986	M0	N0	T3	stage iia	26.7299	1.72	0.235528	MSS	10	8	9	7
TCGA-CM-5341-01A	2.42192	0	LCCs	female	82.6384	M0	N1a	T2	stage iiia	38.1451	2.88	0.459392	MSS	9	7	8	7
TCGA-AA-A00Z-01A	1.83288	0	LCCs	male	70.8822	M0	N0	T3	stage iia	NA	NA	NA	MSS	9	8	9	7
TCGA-D5-6541-01A	1.29863	0	LCCs	male	49.3945	M0	N0	T3	stage iia	28.075	1.66	0.220108	MSS	8	7	8	7
TCGA-D5-6532-01A	1.52055	0	LCCs	male	61.2164	M0	N0	T3	stage iia	30.3871	1.78	0.25042	MSI-L	10	8	9	7
TCGA-D5-5541-01A	4.66027	0	LCCs	male	63.3123	M0	N1a	T3	stage iiib	28.0277	1.06	0.0253059	MSS	8	7	7	6
TCGA-DM-A1DB-01A	3.69315	1	LCCs	male	68.1863	M0	N0	T3	stage iia	26.8923	1.12	0.049218	MSS	9	8	9	7
TCGA-CM-5868-01A	1.41918	0	LCCs	female	59.3753	M1a	N1a	T4a	stage iva	34.1302	1.46	0.164353	MSS	9	7	9	7
TCGA-AA-3526-01A	1.58904	0	LCCs	male	57.8712	M0	N0	T2	stage i	NA	NA	NA	MSI-L	9	8	9	8
TCGA-DM-A28M-01A	7.93151	0	LCCs	male	63.1315	M0	N0	T3	stage iia	30.4218	1.56	0.193125	MSS	10	8	9	7
TCGA-D5-6926-01A	0.753425	0	LCCs	male	65.1178	M0	N1	T4a	stage iiib	26.7755	1.88	0.274158	MSS	7	7	7	6
TCGA-G4-6317-01A	3	0	LCCs	female	51.5671	MX	N2	T3	stage iiic	36.3131	1.48	0.170262	MSI-L	9	7	8	7
TCGA-AA-A03J-01A	3.4137	0	LCCs	female	65.7151	M0	N0	T2	stage i	NA	1.42	0.152288	MSS	10	9	10	9
TCGA-AA-A01K-01A	2.58356	0	LCCs	female	74.0521	M0	N2	T3	stage iiic	NA	NA	NA	MSS	9	8	9	8
TCGA-AZ-6607-01A	0.265753	1	LCCs	male	69.7205	M1	N2	T4	stage iv	NA	1.24	0.0934217	MSS	7	7	7	7
TCGA-AM-5821-01A	0.0767123	0	LCCs	female	68.2274	M0	N0	T3	stage iia	31.0446	23.84	1.37731	MSI-H	8	9	8	8
TCGA-AA-A01S-01A	0.0849315	0	LCCs	female	47.2795	M0	N1	T3	stage iii	NA	1.04	0.0170333	MSI-L	10	8	9	7
TCGA-AA-3846-01A	1.41918	0	LCCs	female	74.1288	M0	N0	T3	stage iia	NA	1.78	0.25042	MSS	10	9	10	9
TCGA-AA-3556-01A	1.91781	0	LCCs	male	78.6411	M0	N0	T2	stage i	NA	NA	NA	MSS	9	8	9	8
TCGA-CM-6678-01A	0.917808	0	LCCs	female	63.2055	M1a	N1c	T4a	stage iva	23.9361	2.44	0.38739	MSS	9	7	8	6
TCGA-AA-A02F-01A	3.33151	0	LCCs	female	68.6329	M1	N1	T3	stage iv	NA	1.18	0.071882	MSS	8	6	7	5
TCGA-A6-2675-01A	3.61918	0	LCCs	male	78.9397	MX	N0	T3	stage iia	27.8516	1.68	0.225309	MSS	8	7	8	7
TCGA-A6-A56B-01A	4.68767	1	LCCs	male	57.2685	M0	N1	T3	stage iiib	23.8272	1.66	0.220108	NA	8	6	7	5
TCGA-A6-5667-01A	2.43014	0	LCCs	female	40.4274	MX	N1a	T3	stage iiib	24.8163	1.1	0.0413927	MSS	8	6	8	6
TCGA-AA-A017-01A	1.25205	0	LCCs	female	57.6219	M0	N0	T3	stage iia	NA	1.04	0.0170333	MSS	8	6	8	6
TCGA-CM-6170-01A	1.25205	0	LCCs	female	73.0493	M0	N0	T2	stage i	40.8086	1.54	0.187521	MSS	8	7	8	7
TCGA-AA-3696-01A	0.419178	1	LCCs	female	75.8	M1	N1	T3	stage iv	NA	1.74	0.240549	MSS	8	6	7	5
TCGA-AA-A00O-01A	2.25205	0	LCCs	female	83.0575	M0	N2	T3	stage iiic	NA	NA	NA	MSI-L	8	7	8	6
TCGA-F4-6809-01A	1.10411	1	LCCs	female	52.1616	M1	N1	T3	stage iva	39.1111	2.68	0.428135	MSS	9	8	9	7
TCGA-D5-6924-01A	1.19178	0	LCCs	male	68.3945	M0	N0	T3	stage iia	31.2213	2.62	0.418301	MSS	8	7	8	7
TCGA-AA-3860-01A	2.58904	0	LCCs	female	53.2849	M0	N1	T3	stage iiib	NA	1.66	0.220108	MSS	9	8	9	8
TCGA-A6-A566-01A	2.07671	1	LCCs	female	55.2904	M0	N1	T4	stage iiib	25.8203	2.78	0.444045	NA	7	6	7	6
TCGA-AZ-6608-01A	0.161644	1	LCCs	female	55.0521	M0	N1	T2	stage iiia	NA	2.56	0.40824	MSI-L	9	7	9	7
TCGA-A6-5662-01A	1.96712	0	LCCs	male	46.2274	M1	N2	T3	stage iva	26.0494	NA	NA	MSS	9	8	8	7
TCGA-AA-A02H-01A	0.167123	1	LCCs	female	74.9644	M1	N2	T3	stage iv	NA	1.52	0.181844	MSS	9	7	9	7
TCGA-CM-6676-01A	0.923288	0	LCCs	male	82.8027	M0	N0	T2	stage i	36.7309	1.66	0.220108	MSI-L	8	6	7	5
TCGA-F4-6854-01A	0.0438356	0	LCCs	female	77.4575	M0	N0	T3	stage iia	22.8374	2.02	0.305351	MSS	8	7	8	6
TCGA-AA-3538-01A	2.16712	0	LCCs	female	54.1151	M0	N0	T2	stage i	NA	NA	NA	MSS	8	6	7	5
TCGA-AZ-4308-01A	9.10685	0	LCCs	female	47.4548	M0	N1	T3	stage iiib	NA	1.26	0.100371	MSS	10	8	9	8
TCGA-AA-3509-01A	5.24658	0	LCCs	female	54.2082	M0	N0	T3	stage ii	NA	1.02	0.00860017	MSS	8	7	8	6
TCGA-AA-3542-01A	1.08219	0	LCCs	male	69.3808	M0	N2	T3	stage iiic	NA	NA	NA	MSS	8	6	8	6
TCGA-A6-5656-01A	2.74247	0	LCCs	male	74.4767	M0	N0	T2	stage i	23.9069	1.84	0.264818	MSS	10	8	9	7
TCGA-A6-6140-01A	2.01096	0	LCCs	male	62.5616	M0	N0	T3	stage iia	24.9582	NA	NA	MSS	9	8	9	7
TCGA-AA-A024-01A	3.25479	1	LCCs	male	81.3918	M0	N0	T3	stage ii	NA	1.96	0.292256	MSI-L	9	8	9	8
TCGA-DM-A1D7-01A	1.10959	1	LCCs	male	82.5808	M0	N0	T3	stage iia	24.4898	2.36	0.372912	MSS	9	7	9	7
TCGA-4T-AA8H-01A	1.05479	0	LCCs	female	42.4493	MX	N0	T3	stage iia	38.4325	2.26	0.354108	Indeterminate	9	7	9	7
TCGA-F4-6460-01A	2.66301	1	LCCs	female	51.0603	M0	N1	T3	stage iiib	25.8645	2.3	0.361728	MSS	9	7	8	7
TCGA-AA-3655-01A	5.08493	0	LCCs	male	68.2082	M0	N0	T3	stage ii	NA	1.42	0.152288	MSS	9	7	8	7
TCGA-AA-3952-01A	0.167123	1	LCCs	male	68.1315	M0	N2	T3	stage iiic	NA	3.4	0.531479	MSS	9	7	8	6
TCGA-T9-A92H-01A	0.991781	0	LCCs	male	82.3507	M0	N0	T3	stage iia	19.7222	3	0.477121	Indeterminate	10	9	10	8
TCGA-AY-A8YK-01A	1.56986	0	LCCs	male	44.2192	M1	N2a	T3	stage iva	25.157	1.2	0.0791812	Indeterminate	9	7	9	7
TCGA-D5-6922-01A	0.843836	0	LCCs	male	76.0849	M0	N1	T3	stage iiia	27.102	1.86	0.269513	MSS	8	7	8	7
TCGA-G4-6322-01A	2.16986	0	LCCs	male	65.274	MX	N1	T3	stage iiib	27.4423	1.48	0.170262	MSI-L	10	8	9	8
TCGA-AA-3976-01A	2.16712	0	LCCs	male	70.1342	M0	N1	T2	stage iiia	NA	1.86	0.269513	MSS	9	7	8	7
TCGA-AZ-6603-01A	2.46301	1	LCCs	female	77.874	MX	N1	T2	not reported	NA	1.38	0.139879	MSS	9	7	8	7
TCGA-CK-6748-01A	0.167123	0	LCCs	female	45.2849	M1	N1	T3	stage iv	NA	1	0	MSS	7	6	7	5
TCGA-A6-6142-01A	2.09041	0	LCCs	female	56.1233	M1a	N1a	T3	stage iva	33.3254	1.4	0.146128	MSS	8	6	7	6
TCGA-A6-A567-01A	5.15342	1	LCCs	male	56.1452	M1	N1	T3	stage iv	23.7664	0.96	-0.0177288	NA	9	7	8	7
TCGA-A6-6648-01A	2.09863	0	LCCs	male	56.5507	M1a	N0	T3	stage iva	26.0356	1.66	0.220108	MSS	9	8	9	7
TCGA-AZ-6601-01A	8.33425	1	LCCs	male	68.7178	M0	N0	T3	stage ii	22.4813	36.52	1.56253	MSI-H	7	7	7	7
TCGA-CM-6161-01A	1.25205	0	LCCs	female	36.611	M0	N0	T2	stage i	21.6673	1.46	0.164353	MSI-L	8	7	8	6
TCGA-AZ-4313-01A	6.32877	0	LCCs	female	51.411	M0	N0	T1	stage i	NA	10.06	1.0026	MSI-H	10	9	10	8
TCGA-A6-6652-01A	2.05753	0	LCCs	male	59.2822	M1	N0	T3	stage iva	40.2045	1.46	0.164353	MSS	9	7	9	7
TCGA-F4-6808-01A	2.80548	0	LCCs	female	54.2548	M0	N0	T1	stage i	25.4028	2.32	0.365488	MSS	9	7	9	7
TCGA-AA-A02W-01A	3.41644	0	LCCs	female	73.1315	M0	N0	T2	stage i	NA	3.92	0.593286	MSI-L	9	7	8	6
TCGA-DM-A28C-01A	6.78082	1	LCCs	male	74.1726	M0	N0	T3	stage iia	21.6049	1.92	0.283301	MSS	9	7	8	6
TCGA-D5-6927-01A	0.786301	0	LCCs	male	34.8959	M0	N0	T3	stage iia	24.2587	13.82	1.14051	MSI-H	6	6	6	6
TCGA-A6-2671-01A	3.64658	1	LCCs	male	85.8329	M1	N2	T3	stage iv	20.1102	1.22	0.0863598	MSS	8	7	8	7
TCGA-NH-A50T-01A	1.51507	0	LCCs	female	68.737	MX	N0	T3	stage iia	28.7038	2.32	0.365488	NA	9	7	9	7
TCGA-AA-A01T-01A	2.75342	0	LCCs	female	63.5397	M0	N1	T3	stage iii	NA	1.66	0.220108	MSS	10	9	10	9
TCGA-AA-3972-01A	4.24932	0	LCCs	male	72.2192	M1	N1	T3	stage iv	NA	0.9	-0.0457575	MSI-L	9	7	8	7
TCGA-AA-3812-01A	2.92055	0	LCCs	female	82.137	M0	N0	T3	stage iia	NA	2.2	0.342423	MSS	9	8	9	7
TCGA-G4-6315-01A	5.1589	0	LCCs	male	66.2301	M1	N1	T3	stage iv	20.0692	2.5	0.39794	MSS	9	7	8	6
TCGA-G4-6303-01A	5.48767	1	LCCs	female	54.2466	M1	N1	T3	stage iv	NA	1.66	0.220108	MSI-L	8	6	7	6
TCGA-AA-3968-01A	1.83288	0	LCCs	female	55.0384	M0	N0	T2	stage i	NA	2.46	0.390935	MSS	9	8	8	7
TCGA-AA-3560-01A	1.66575	0	LCCs	female	72.2164	M0	N2	T3	stage iiic	NA	NA	NA	MSS	9	8	9	7
TCGA-CM-6172-01A	0.917808	0	LCCs	female	70.9644	M0	N1a	T3	stage iiib	34.0336	1.68	0.225309	MSS	9	8	9	7
TCGA-AA-3977-01A	2.08493	0	LCCs	male	65.2932		N0	T2	not reported	NA	65.48	1.81611	MSS	8	7	8	7
TCGA-AA-A01F-01A	2.66849	0	LCCs	male	72.0493	M0	N1	T3	stage iiib	NA	NA	NA	MSS	9	8	9	7
TCGA-F4-6855-01A	3.95068	0	LCCs	female	70.9315	M0	N0	T3	stage iia	28.6851	1.82	0.260071	MSI-L	8	6	7	6
TCGA-AA-3979-01A	2	0	LCCs	male	84.2247	M0	N0	T3	stage iia	NA	2.52	0.401401	MSS	9	8	9	7
TCGA-AA-A01I-01A	2.58356	0	LCCs	male	76.0521	M0	N0	T2	stage i	NA	2.34	0.369216	MSS	10	8	10	8
TCGA-CM-4746-01A	3.08493	0	LCCs	male	61.3781	M0	N0	T2	stage i	32	14.34	1.15655	MSI-H	8	7	8	6
TCGA-QG-A5YV-01A	3.56438	0	LCCs	female	64.3808	MX	N1a	T4b	stage iiic	36.495	3	0.477121	NA	9	7	8	7
TCGA-AA-3531-01A	2.83562	0	LCCs	female	75.3808	M0	N0	T3	stage iia	NA	NA	NA	MSI-L	10	9	10	8
TCGA-DM-A288-01A	1.16986	1	RCCs	male	68.7233	M0	N2	T3	stage iiic	29.4118	1.26	0.100371	MSS	9	7	8	6
TCGA-QL-A97D-01A	1.82466	0	RCCs	female	84.6959	MX	N0	T2	stage i	NA	4.18	0.621176	Indeterminate	10	9	10	9
TCGA-AZ-4615-01A	2.74521	0	RCCs	male	84.6795	M0	N1	T3	stage iiib	29.0657	15.48	1.18977	MSI-H	9	9	9	8
TCGA-CM-4752-01A	1.08493	0	RCCs	male	58.9562	M0	N0	T3	stage iia	26.7981	2.24	0.350248	MSS	10	9	10	9
TCGA-DM-A1D9-01A	11.6986	0	RCCs	female	67.1616	M0	N0	T3	stage iia	41.8642	2.32	0.365488	MSS	9	7	8	6
TCGA-CM-4751-01A	2.25205	0	RCCs	male	62.7151	M0	N1b	T3	stage iiib	34.3396	1.64	0.214844	MSS	10	9	9	9
TCGA-AA-3949-01A	2.16712	0	RCCs	female	87.8932	M0	N1	T3	stage iiib	NA	23.54	1.37181	MSI-H	8	9	8	8
TCGA-AA-3710-01A	2.24932	0	RCCs	female	80.726	M0	N0	T3	stage iia	NA	NA	NA	MSI-H	9	9	8	8
TCGA-AA-3950-01A	2	0	RCCs	female	79.8082	M0	N0	T3	stage iia	NA	17.26	1.23704	MSI-H	7	7	7	7
TCGA-AA-A00N-01A	0.334247	1	RCCs	male	75.8	M0	N0	T4	stage iib	NA	95.7	1.98091	MSI-L	8	7	8	7
TCGA-A6-6138-01A	1.87671	0	RCCs	male	61.7068	M0	N0	T2	stage i	26.3869	1.82	0.260071	MSS	9	9	9	9
TCGA-D5-6538-01A	1.4274	0	RCCs	female	79.9836	M0	N2	T3	stage iiib	24.6711	2.32	0.365488	MSI-L	8	6	7	5
TCGA-AA-3715-01A	1.5863	1	RCCs	male	77.8849	M0	N0	T3	stage ii	NA	41.34	1.61637	MSI-H	9	9	9	9
TCGA-CK-5916-01A	1.76164	1	RCCs	female	71.2986	M0	N0	T1	stage i	NA	26.88	1.42943	MSI-H	8	7	7	7
TCGA-AD-6890-01A	2.04384	0	RCCs	male	65.1205	MX	N0	T1	not reported	NA	1.92	0.283301	MSS	9	8	9	8
TCGA-NH-A50V-01A	1.61096	0	RCCs	male	69.7726	M0	N2a	T3	stage iiib	23.4605	2.64	0.421604	NA	8	7	8	7
TCGA-CA-6717-01A	1.06301	0	RCCs	male	57.4904	M0	N0	T3	stage iia	20.5499	170.82	2.23254	MSS	7	6	7	6
TCGA-A6-6649-01A	2.0137	0	RCCs	male	66.4027	M0	N1b	T3	stage iiib	29.3629	2.22	0.346353	MSS	9	7	8	7
TCGA-A6-4105-01A	1.21096	1	RCCs	male	79.7178	M0	N0	T3	stage iia	25.6244	2.74	0.437751	MSS	8	7	8	7
TCGA-AA-A00R-01A	0.0821918	0	RCCs	female	64.4603	M0	N0	T2	stage i	NA	NA	NA	MSI-H	8	8	8	8
TCGA-CK-6747-01A	2.24658	0	RCCs	female	87.8137	MX	N0	T3	stage iia	NA	2.52	0.401401	MSI-H	10	8	9	8
TCGA-AU-6004-01A	2.25753	0	RCCs	female	69.2027	M0	N0	T2	stage i	21.4844	19.7	1.29447	MSI-H	9	8	9	8
TCGA-QG-A5Z2-01A	2.60822	0	RCCs	male	61.2795	M0	N0	T2	stage i	29.114	19.6	1.29226	NA	10	9	10	9
TCGA-A6-6780-01A	1.67671	0	RCCs	male	74.6575	MX	N0	T3	stage iia	22.7112	23.56	1.37218	MSI-H	8	8	8	8
TCGA-G4-6321-01A	1.8411	0	RCCs	female	60.0575	MX	N1	T2	stage iii	31.4909	1.38	0.139879	MSI-L	10	9	10	9
TCGA-AY-6196-01A	0.0164384	0	RCCs	male	47.4274		N2b	T3	stage iiic	NA	4.02	0.604226	MSI-L	8	8	8	8
TCGA-AY-6197-01A	1.7863	0	RCCs	male	60.1562		N0	T3	stage iia	NA	21.54	1.33325	MSI-H	10	8	9	8
TCGA-AZ-4323-01A	0.117808	1	RCCs	male	37.6849	M1	N2	T4	stage iv	NA	0.8	-0.09691	MSI-L	9	8	9	8
TCGA-AA-A00D-01A	1.58356	0	RCCs	male	70.3808	M0	N0	T2	stage i	NA	NA	NA	MSS	9	9	9	9
TCGA-A6-2679-01A	3.74247	0	RCCs	female	73.4795		N0	T3	stage iib	24.1764	1.6	0.20412	MSS	10	10	10	10
TCGA-AZ-4614-01A	0.471233	1	RCCs	female	71.9644	M1	N1	T4a	stage iva	NA	2.88	0.459392	MSI-L	9	7	9	7
TCGA-AZ-4315-01A	4.86575	0	RCCs	male	61.2055	M0	N0	T3	stage iia	NA	115.86	2.06393	MSS	8	7	7	6
TCGA-AY-A71X-01A	1.61096	0	RCCs	female	54.5315	M0	N0	T2	stage i	48.3343	1.6	0.20412	Indeterminate	9	7	9	7
TCGA-5M-AAT4-01A	0.134247	1	RCCs	male	74.2329	M1b	N0	T3	stage iv	NA	3.18	0.502427	Indeterminate	8	7	8	6
TCGA-DM-A28K-01A	8.1863	0	RCCs	male	75.1452	M0	N0	T3	stage iia	25.763	1.86	0.269513	MSS	10	8	10	8
TCGA-AY-6386-01A	1.48493	0	RCCs	female	66.9945	M0	N1a	T3	stage iiib	36.738	1.9	0.278754	MSS	9	8	9	7
TCGA-AA-3821-01A	0.0849315	0	RCCs	female	81.3863	M0	N0	T2	stage i	NA	16.9	1.22789	MSI-H	9	8	9	8
TCGA-CM-6677-01A	0.923288	0	RCCs	female	75.5479	M0	N0	T3	stage iia	35.6771	2.46	0.390935	MSS	9	7	8	7
TCGA-CM-5861-01A	1.25205	0	RCCs	female	63.7068	M0	N0	T3	stage iia	45.3599	26.1	1.41664	MSI-H	10	9	10	8
TCGA-F4-6703-01A	3.98904	0	RCCs	male	64.7781	M0	N0	T3	stage iia	28.3937	10.52	1.02202	MSI-H	7	7	7	7
TCGA-AZ-6605-01A	0.435616	1	RCCs	male	78.0411	M0	N1	T4	stage iiib	NA	1.96	0.292256	MSS	9	8	8	7
TCGA-CM-5349-01A	2.50685	0	RCCs	female	68.1288	M0	N0	T3	stage iia	22.3537	1.72	0.235528	MSS	8	6	7	6
TCGA-NH-A50U-01A	0.915068	1	RCCs	male	42.3288	M1a	N0	T4a	stage iva	29.6728	1.48	0.170262	Indeterminate	9	7	8	7
TCGA-G4-6627-01A	5.9589	0	RCCs	male	84.1014	M0	N0	T3	stage iia	25.8264	1.82	0.260071	MSI-L	9	8	9	7
TCGA-DM-A28G-01A	5.06575	1	RCCs	male	75.7288	M0	N0	T3	stage iia	31.1419	2	0.30103	MSS	8	7	8	6
TCGA-D5-5539-01A	1.63288	0	RCCs	male	60.5397	M0	N1	T3	stage iiia	29.4076	1.62	0.209515	MSS	8	7	8	6
TCGA-CM-4744-01A	1.66849	0	RCCs	male	69.8795	M0	N0	T2	stage i	26.7849	2.66	0.424882	MSS	10	10	10	9
TCGA-CM-6167-01A	1.24932	0	RCCs	female	57.6192	M0	N2b	T3	stage iiic	29.3962	1.42	0.152288	MSS	9	7	8	7
TCGA-4N-A93T-01A	0.4	0	RCCs	male	67.1863	M0	N1b	T4a	stage iiib	47.6815	1.62	0.209515	Indeterminate	10	8	9	7
TCGA-CM-6166-01A	1.83288	0	RCCs	female	48.7863	M0	N0	T2	stage i	19.2234	1.48	0.170262	MSS	8	6	7	5
TCGA-CK-4951-01A	5.84658	1	RCCs	female	79.4027	M0	N0	T3	stage iia	NA	71.76	1.85588	MSI-H	8	7	8	7
TCGA-AA-A02R-01A	1.83562	1	RCCs	female	84.4767	M0	N0	T3	stage iia	NA	22.04	1.34321	MSI-H	9	9	9	8
TCGA-AY-5543-01A	2.75068	0	RCCs	female	65.3973	M1	N1a	T3	stage iva	NA	1.82	0.260071	MSS	10	8	9	8
TCGA-AA-3815-01A	2.75342	0	RCCs	female	65.5397	M0	N0	T3	stage iia	NA	16.88	1.22737	MSI-H	7	7	7	7
TCGA-D5-5538-01A	4.55068	1	RCCs	female	60.2027	M0	N1b	T3	stage iiib	25.7117	1.98	0.296665	MSS	8	7	8	7
TCGA-A6-6782-01A	1.69041	0	RCCs	male	82.2247	MX	N0	T4a	stage iib	20.6367	2.48	0.394452	MSS	9	7	8	7
TCGA-G4-6311-01A	3.28493	0	RCCs	male	80.2658	MX	N1	T3	stage iii	23.2209	2.42	0.383815	MSS	8	7	8	6
TCGA-AD-6888-01A	1.29315	1	RCCs	male	73.4685	M0	N1b	T3	stage iiib	28.6661	1.92	0.283301	MSS	9	7	8	7
TCGA-G4-6628-01A	6.6411	0	RCCs	male	78.8274	M0	N0	T2	stage i	31.8616	35.98	1.55606	MSI-H	9	9	9	9
TCGA-AA-3862-01A	2.50411	0	RCCs	male	82.6384	M0	N0	T3	stage iia	NA	1.54	0.187521	MSS	10	9	10	9
TCGA-AA-A01P-01A	3.1726	1	RCCs	female	80.9699	M0	N1	T3	stage iii	NA	16.5	1.21748	MSI-H	9	9	9	9
TCGA-CM-5863-01A	1.25205	0	RCCs	female	60.6219	M0	N1b	T3	stage iiib	45.9556	0.96	-0.0177288	MSS	9	7	8	6
TCGA-AZ-6598-01A	4.11781	1	RCCs	female	77.211	MX	N0	T3	stage ii	NA	45.52	1.6582	MSI-H	8	7	7	6
TCGA-DM-A285-01A	0.490411	1	RCCs	female	71.2904	M1	N2	T3	stage iv	23.5102	2.96	0.471292	MSS	8	6	8	5
TCGA-G4-6294-01A	2.35068	1	RCCs	male	76.0411	M1	N1	T3	stage iv	NA	2.76	0.440909	MSS	10	8	9	7
TCGA-A6-4107-01A	2.70411	0	RCCs	female	57.7096	M0	N1b	T3	stage iiib	38.708	3.28	0.515874	MSS	10	8	9	7
TCGA-DM-A1D4-01A	7.72877	1	RCCs	male	80.5562	M0	N0	T3	stage iia	20.1771	3.04	0.482874	MSI-L	10	8	9	7
TCGA-CA-6716-01A	1.01644	0	RCCs	male	65.5973	M0	N0	T3	stage iia	20.7967	2.66	0.424882	MSS	8	6	7	5
TCGA-CK-4952-01A	1.30137	0	RCCs	female	48.8384	M0	N2	T4	stage iiic	NA	3.16	0.499687	MSS	7	6	7	5
TCGA-AA-A01V-01A	0.0849315	0	RCCs	male	59.7041	M0	N0	T2	stage i	NA	2.06	0.313867	MSS	9	9	10	9
TCGA-AA-A01G-01A	1	0	RCCs	male	63.3781	M0	N0	T3	stage iia	NA	NA	NA	MSI-L	10	8	9	7
TCGA-AA-3870-01A	2.49863	0	RCCs	female	71.4685	M1	N2	T3	stage iv	NA	1.42	0.152288	MSS	9	8	8	8
TCGA-CM-6169-01A	1.08493	0	RCCs	male	67.2986	M0	N0	T3	stage iia	35.2854	1.86	0.269513	MSS	8	7	8	7
TCGA-AA-A00A-01A	3.16986	0	RCCs	male	80.7205	M0	N0	T3	stage iia	NA	NA	NA	MSI-H	9	8	9	8
TCGA-D5-6530-01A	1.70137	0	RCCs	male	53.674	M0	N0	T2	stage i	26.8687	20.08	1.30276	MSI-H	8	7	7	7
TCGA-AA-3534-01A	2.41644	0	RCCs	female	78.0521	M0	N0	T3	stage iia	NA	NA	NA	MSS	8	6	7	5
TCGA-CM-6680-01A	1.00274	0	RCCs	female	78.6329	M0	N2a	T3	stage iiib	32.1778	1.42	0.152288	MSS	9	8	8	7
TCGA-AD-A5EK-01A	1.36986	0	RCCs	male	51.3178	MX	N0	T2	stage i	27.7008	1.28	0.10721	NA	9	7	8	6
TCGA-AA-3663-01A	0.580822	0	RCCs	male	42.9452	M0	N0	T3	stage ii	NA	39.22	1.59351	MSI-H	7	6	7	6
TCGA-AA-3520-01A	2.00274	0	RCCs	female	86.3863	M0	N0	T3	stage ii	NA	NA	NA	MSI-L	9	8	9	7
TCGA-AA-3543-01A	0.0821918	0	RCCs	male	84.3068	M0	N0	T2	stage i	NA	NA	NA	MSI-H	8	8	8	7
TCGA-AZ-5407-01A	7.35068	0	RCCs	female	51.5616	M0	N0	T1	stage i	NA	1.7	0.230449	MSS	9	7	9	7
TCGA-G4-6314-01A	2.99452	0	RCCs	female	76.5973	M1	N2	T3	stage iv	33.4763	2.54	0.404834	MSS	8	6	8	6
TCGA-CM-5348-01A	1.91507	0	RCCs	male	72.7205	M0	N1a	T3	stage iiib	32.1804	3.24	0.510545	MSS	8	6	7	6
TCGA-CK-6751-01A	1.41918	0	RCCs	female	88.6411	MX	N0	T2	stage i	NA	3.2	0.50515	MSS	10	8	9	8
TCGA-AA-3675-01A	3.92055	0	RCCs	male	84.3863	M0	N0	T3	stage ii	NA	1.46	0.164353	MSS	9	7	8	7
TCGA-AA-3869-01A	2.25205	1	RCCs	male	76.8822	M1	N2	T4	stage iv	NA	0.84	-0.0757207	MSS	9	8	9	8
TCGA-DM-A282-01A	11.5973	0	RCCs	female	61	M0	N0	T3	stage iia	18.7962	1.66	0.220108	MSS	9	7	8	6
TCGA-D5-7000-01A	0.854795	0	RCCs	female	79.2137	M0	N0	T2	stage i	25.2994	1.96	0.292256	MSS	8	7	8	7
TCGA-NH-A8F8-01A	1.4	1	RCCs	male	79.9589	M1	N2b	T4a	stage iv	24.8112	1.98	0.296665	Indeterminate	9	7	8	7
TCGA-AA-3956-01A	2.83562	0	RCCs	male	65.8767	M0	N0	T3	stage iia	NA	2.52	0.401401	MSS	9	8	9	7
TCGA-CK-5912-01A	4.09041	1	RCCs	male	82.0219	MX	N0	T2	stage i	NA	1.14	0.0569049	MSS	10	8	9	7
TCGA-AD-6895-01A	2.09041	0	RCCs	male	84.6	M0	N1a	T3	stage iiib	23.5294	30.2	1.48001	MSI-H	10	9	9	9
TCGA-CM-5860-01A	2.66849	0	RCCs	male	44.7781	M0	N0	T3	stage iia	30.4009	1.76	0.245513	MSS	9	8	9	8
TCGA-A6-5661-01A	2.79452	0	RCCs	female	80.674	M0	N0	T3	stage iia	23.91	22.72	1.35641	MSI-H	10	8	9	8
TCGA-AA-3861-01A	2.50411	0	RCCs	male	72.8822	M0	N0	T3	stage iia	NA	1.94	0.287802	MSI-L	10	8	9	8
TCGA-DM-A1DA-01A	0.624658	1	RCCs	female	71.6959	M0	N2	T3	stage iiic	23.3355	4.84	0.684845	MSI-L	10	8	9	7
TCGA-CM-6162-01A	1	0	RCCs	female	48.2849	M0	N1a	T3	stage iiib	37.2764	18.7	1.27184	MSI-H	8	8	8	7
TCGA-AA-3522-01A	3.08767	0	RCCs	male	67.5425	M0	N0	T3	stage iia	NA	NA	NA	MSS	10	8	9	8
TCGA-AA-A00U-01A	1.41918	0	RCCs	male	50.0356	M0	N1	T3	stage iiib	NA	NA	NA	MSS	9	7	8	7
TCGA-AA-3930-01A	0.167123	1	RCCs	male	66.6329	M1	N2	T3	stage iv	NA	3.72	0.570543	MSI-L	9	8	9	7
TCGA-AZ-6599-01A	0.564384	1	RCCs	male	72.4329	MX	N0	T2	stage i	NA	4.32	0.635484	MSS	10	8	9	7
TCGA-CM-6171-01A	1.16986	0	RCCs	female	77.5534	M0	N0	T2	stage i	27.13	21.64	1.33526	MSI-H	8	6	7	6
TCGA-CM-4743-01A	1.92055	0	RCCs	male	69.2904	M0	N0	T3	stage iia	30.2628	22.64	1.35488	MSI-H	10	10	10	10
TCGA-NH-A6GA-01A	0.827397	1	RCCs	male	58.3918	MX	N2a	T4a	stage iiic	34.7974	1.32	0.120574	Indeterminate	9	7	9	7
TCGA-G4-6297-01A	6.86575	0	RCCs	female	55.0767	M1	N2	T3	stage iv	NA	1.52	0.181844	MSS	9	8	9	8
TCGA-DM-A0X9-01A	9.97534	0	RCCs	female	71.8274	M0	N0	T3	stage iia	29.7578	3.24	0.510545	MSS	10	8	9	8
TCGA-DM-A0XD-01A	2.03562	1	RCCs	male	65.6603	M0	N0	T3	stage iia	24.2188	2.88	0.459392	MSI-L	10	8	9	7
TCGA-CM-6674-01A	1.07945	0	RCCs	male	39.3644	M0	N0	T3	stage iia	28.9361	17.16	1.23452	MSI-H	9	8	9	7
TCGA-DM-A1D8-01A	1.04932	1	RCCs	female	50.1671		N1	T3	not reported	26.0375	2.74	0.437751	MSS	10	9	10	8
TCGA-AZ-4616-01A	0.427397	1	RCCs	female	82.3096	M1	N2	T3	stage iv	NA	1.64	0.214844	MSI-L	10	9	9	9
TCGA-WS-AB45-01A	5.83562	0	RCCs	female	#VALUE!	MX	N0	T3	stage iia	14.7161	48.74	1.68789	Indeterminate	6	6	6	6
TCGA-CM-5864-01A	1.25205	0	RCCs	male	60.874	M0	N0	T2	stage i	31.7901	3.42	0.534026	MSS	9	8	9	7
TCGA-DM-A280-01A	0.646575	1	RCCs	female	70.2712	M0	N0	T3	stage iia	24.9199	2.32	0.365488	MSS	9	7	8	7
TCGA-QG-A5YW-01A	2.45479	0	RCCs	female	55.8658	MX	N2b	T3	stage iiic	29.1938	2.54	0.404834	Indeterminate	9	8	9	7
TCGA-AD-6965-01A	2.20548	0	RCCs	male	62.611	M0	N2b	T4a	stage iiic	28.3675	1.92	0.283301	MSS	9	8	9	7
TCGA-DM-A1HA-01A	7.12329	0	RCCs	male	82.937	M0	N2	T3	stage iiic	25.2174	2.52	0.401401	MSS	10	9	10	8
TCGA-D5-6531-01A	1.47945	0	RCCs	male	75.7068	M0	N0	T3	stage iia	21.5139	3.18	0.502427	MSS	9	8	8	8
TCGA-AA-A02K-01A	1.16712	1	RCCs	male	50.7014	M1	N2	T4	stage iv	NA	2.78	0.444045	MSS	9	7	8	6
TCGA-AD-6889-01A	6.93699	1	RCCs	male	#VALUE!	M0	N0	T3	stage iia	NA	33.04	1.51904	MSI-H	9	8	9	7
TCGA-AA-A01R-01A	2.91781	0	RCCs	male	47.3671	M0	N2	T3	stage iii	NA	30.26	1.48087	MSI-H	10	10	10	10
TCGA-5M-AAT6-01A	0.794521	1	RCCs	female	40.6904	M1a	N2b	T4a	stage iv	37.761	36.56	1.56301	Indeterminate	8	8	8	8
TCGA-D5-6540-01A	1.34521	0	RCCs	male	66.526	M0	N0	T2	stage i	24.8584	23.6	1.37291	MSI-H	9	8	9	7
TCGA-G4-6323-01A	1.14795	0	RCCs	male	50.2301	MX	N0	Tis	stage ia	30.0555	1.52	0.181844	MSS	10	8	9	8
TCGA-F4-6856-01A	2.94247	0	RCCs	male	45.2575	M0	N0	T2	stage i	23.8281	18.8	1.27416	MSI-H	10	8	9	8
TCGA-AY-A54L-01A	1.43836	0	RCCs	female	74.1753	M0	N0	T2	stage i	22.9854	2.46	0.390935	NA	9	7	8	6
TCGA-AA-3680-01A	0.917808	1	RCCs	female	67.5479	M1	N2	T4	stage iv	NA	2.18	0.338456	MSI-L	9	7	9	7
TCGA-AD-6964-01A	0.906849	1	RCCs	male	58.7863		N2b	T4a	not reported	27.1731	29.72	1.47305	MSI-H	8	8	8	8
TCGA-CM-6675-01A	1.08767	0	RCCs	male	35.4384	M1b	N2b	T3	stage ivb	26.8524	1.34	0.127105	MSS	10	8	9	7
TCGA-AY-4070-01A	1.3589	1	RCCs	female	51.0164	M0	N2	T3	stage iiic	39.375	5.48	0.738781	MSS	9	7	9	7
TCGA-CK-4950-01A	7.12055	0	RCCs	female	68.3397	M0	N1	T3	stage iiib	NA	3	0.477121	MSS	9	8	9	8
TCGA-AZ-6600-01A	1.00822	1	RCCs	male	64.6055	M1	N1	T4	stage iv	NA	2.4	0.380211	MSS	9	8	9	7
TCGA-AA-A00J-01A	1.50411	0	RCCs	male	80.4685	M0	N1	T4	stage iiib	NA	NA	NA	MSI-H	7	6	7	5
TCGA-AA-3554-01A	1.49589	0	RCCs	female	62.463	M0	N0	T3	stage iia	NA	NA	NA	MSI-H	8	8	8	7
TCGA-AZ-6606-01A	0.978082	1	RCCs	male	81.3808	M1	N2	T4	stage iv	NA	2.36	0.372912	MSS	10	8	9	8
TCGA-A6-6137-01A	2.25753	0	RCCs	male	55.0548	M0	N1c	T3	stage iiib	28.6083	2.24	0.350248	MSS	9	8	9	8
TCGA-AA-3495-01A	3.08767	0	RCCs	male	79.1397	M0	N0	T2	stage i	NA	1.18	0.071882	MSS	9	7	8	7
TCGA-A6-6650-01A	1.71781	0	RCCs	female	69.9068	M0	N0	T3	stage iia	35.8186	1.66	0.220108	MSS	9	7	9	7
TCGA-SS-A7HO-01A	5.01096	0	RCCs	female	44.9753	M0	N0	T4a	stage iib	34.96	2.86	0.456366	Indeterminate	6	5	6	5
TCGA-AA-A02Y-01A	3.33151	0	RCCs	male	73.2164	M0	N0	T2	stage i	NA	2	0.30103	MSS	10	9	9	8
TCGA-G4-6626-01A	0.00273973	1	RCCs	male	90.0575	M0	N0	T3	stage iia	NA	2.22	0.346353	MSS	10	8	9	8
TCGA-AA-3875-01A	1.50411	0	RCCs	female	78.4658	M0	N0	T1	stage i	NA	2.26	0.354108	MSS	9	7	8	7
TCGA-G4-6306-01A	3.72329	0	RCCs	male	71.6795	M0	N0	T2	not reported	38.0623	2.02	0.305351	MSS	10	9	10	9
TCGA-G4-6320-01A	2.20274	0	RCCs	male	73.5342	MX	N1	T3	stage iii	37.5044	19.06	1.28012	MSI-H	10	8	9	7
TCGA-AA-3864-01A	4.41644	0	RCCs	male	71.8822	M0	N0	T3	stage ii	NA	43.28	1.63629	MSI-H	8	7	8	6
TCGA-CA-5796-01A	1.03288	0	RCCs	female	53.0219	M0	N0	T3	stage iia	NA	1.02	0.00860017	MSS	10	8	9	8
TCGA-A6-5665-01A	1.83836	0	RCCs	female	84.6986	M0	N0	T3	stage iia	36.8372	34.06	1.53224	MSI-H	8	7	8	6
TCGA-5M-AATE-01A	3.28767	0	RCCs	male	76.3562	M0	N0	T3	stage iia	24.0672	2.22	0.346353	Indeterminate	9	7	9	7
TCGA-AA-A01Q-01A	0.0849315	0	RCCs	female	48.5342	M0	N0	T3	stage ii	NA	NA	NA	MSI-H	8	7	8	7
TCGA-AA-A00E-01A	2.50137	0	RCCs	male	65.0438	M0	N0	T3	stage iia	NA	NA	NA	MSI-H	9	8	9	8
TCGA-AA-3681-01A	0.49863	0	RCCs	female	77.8055	M0	N1	T3	stage iii	NA	1.92	0.283301	MSS	9	8	8	7
TCGA-AA-3492-01A	0.00273973	1	RCCs	female	90.0575	M0	N0	T3	stage ii	NA	39.52	1.59682	MSI-H	8	7	8	7
TCGA-AA-A029-01A	4.33151	0	RCCs	male	67.6329	M0	N0	T3	stage ii	NA	NA	NA	MSI-L	10	8	9	8
TCGA-AD-6963-01A	2.28493	0	RCCs	male	58.3397	MX	N0	T3	not reported	28.7256	1.36	0.133539	MSS	10	9	10	9
TCGA-CM-4747-01A	2.08493	0	RCCs	male	47.1178	M1a	N1b	T4a	stage iva	21.701	1.44	0.158362	MSI-L	8	7	8	6
TCGA-CM-6168-01A	1.08219	0	RCCs	female	84.4767	M0	N0	T3	stage iia	23.6476	4.22	0.625312	MSI-L	8	7	8	7
TCGA-AA-3518-01A	0.0849315	0	RCCs	female	81.5589	M0	N0	T3	stage iia	NA	NA	NA	MSI-H	10	9	9	8
TCGA-RU-A8FL-01A	3.22466	0	RCCs	male	51.9863	MX	N2a	T3	stage iiib	35.3817	2.3	0.361728	Indeterminate	10	8	9	7
TCGA-AA-A01Z-01A	3.08493	0	RCCs	male	68.4658	M0	N0	T3	stage ii	NA	1.7	0.230449	MSS	10	8	9	7
TCGA-DM-A28H-01A	9.75616	0	RCCs	male	50.2055	M0	N2	T3	stage iiic	27.4587	2.04	0.30963	MSI-L	7	6	7	5
TCGA-G4-6586-01A	2.98356	0	RCCs	female	74.0274	M0	N0	T3	stage iia	27.3186	21.88	1.34005	MSI-H	8	7	8	7
TCGA-D5-6928-01A	0.969863	0	RCCs	male	80.5781	M0	N0	T3	stage iia	30.7174	31.88	1.50352	MSI-H	8	9	8	9
TCGA-AA-3664-01A	4.50137	0	RCCs	female	74.9671	M0	N0	T3	stage ii	NA	2.8	0.447158	MSS	8	7	8	7
TCGA-CM-5862-01A	0.419178	1	RCCs	male	80.8027	M1a	N1a	T3	stage iva	29.387	1.36	0.133539	MSS	8	7	8	6
TCGA-DM-A28A-01A	2.20548	1	RCCs	male	78.9945	M0	N2	T3	stage iiic	24.3375	2.24	0.350248	MSS	9	7	8	7
TCGA-D5-6930-01A	1.11233	0	RCCs	male	67.8466	M0	N0	T3	stage iia	26.5832	24.72	1.39305	MSI-H	10	9	10	9
TCGA-A6-2683-01A	1.38082	1	RCCs	female	57.1808	M1	N0	T4	stage iv	20.7914	NA	NA	MSI-L	10	8	9	8
TCGA-CK-5913-01A	4.27671	0	RCCs	female	58.6274	MX	N0	T3	stage iia	NA	15.64	1.19424	MSI-H	9	8	9	8
TCGA-AA-3496-01A	0.0849315	0	RCCs	female	83.3918	M0	N0	T3	stage ii	NA	1.78	0.25042	MSI-L	8	8	8	7
TCGA-D5-5540-01A	4.67397	0	RCCs	male	73.8959	M0	N0	T3	stage iia	27.102	1.8	0.255273	MSI-L	8	6	7	6
TCGA-AD-6901-01A	1.86849	1	RCCs	male	78.2986	MX	N0	T3	not reported	23.8754	4.3	0.633468	MSI-L	8	7	8	7
TCGA-AA-3552-01A	1.08493	1	RCCs	male	85.726	M0	N2	T3	stage iiic	NA	NA	NA	MSS	10	9	10	8
TCGA-AD-5900-01A	1.0137	0	RCCs	male	67.8795	MX	N0	T2	stage i	NA	28.18	1.44994	MSI-H	8	7	8	7
TCGA-3L-AA1B-01A	1.30137	0	RCCs	female	61.3123	M0	N0	T2	stage i	21.1501	2.36	0.372912	Indeterminate	8	7	8	6
TCGA-AA-A02E-01A	0.246575	1	RCCs	female	82.8932	M1	N1	T3	stage iv	NA	3.36	0.526339	MSI-L	10	8	9	8
TCGA-G4-6295-01A	0.69589	0	RCCs	female	70.5699	M0	N0	T3	stage ii	NA	2.44	0.38739	MSI-L	9	8	9	8
TCGA-AA-A01C-01A	1.25205	0	RCCs	male	75.9699	M0	N1	T2	stage iiia	NA	2	0.30103	MSS	9	8	9	7
TCGA-G4-6588-01A	2.18082	0	RCCs	female	58.9918	M0	N0	T3	stage iia	20.6852	38.06	1.58047	MSI-H	9	7	8	7
TCGA-A6-2680-01A	2.92603	0	RCCs	female	72.6932	M0	N0	T3	stage ii	23.0692	1.18	0.071882	MSS	10	8	9	8
TCGA-AA-3525-01A	0.00273973	0	RCCs	male	90.0575	M0	N1	T3	stage iiib	NA	NA	NA	MSI-H	10	9	10	8

## Sheet: Sheet1
GSE103479 Samples Informations
ID	Time(Year)	Status	Age	Gender	Stage	T_stage	N_stage	M_stage	Locations	Location
S0849_00001_R1_V	7.31783	Alive	48	Female	IIB	T4	N0	Mx	Sigmoid	LCCs
S0849_00002_R1	3.30133	Dead	94	Female	IIB	T4	N0	Mx	Ascending Colon	RCCs
S0849_00003_R1	7.35067	Alive	47	Female	IIA	T3	N0	Mx	Sigmoid	LCCs
S0849_00004_R1	1.8055	Dead	77	Female	IIIB	T3	N1	Mx	Ascending Colon	RCCs
S0849_00005_R1	7.30683	Alive	60	Male	IIIA	T2	N1	Mx	Sigmoid	LCCs
S0849_00009_R1	7.29317	Alive	68	Female	IIIB	T3	N1	Mx	Caecum	RCCs
S0849_00010_R1	1.62192	Dead	67	Male	IIIB	T4	N1	Mx	Ascending Colon	RCCs
S0849_00011_R1	5.57258	Dead	73	Male	IIA	T3	N0	Mx	Sigmoid	LCCs
S0849_00012_R1	7.05483	Alive	80	Female	IIA	T3	N0	Mx	Caecum	RCCs
S0849_00014_R1	7.23558	Alive	76	Male	IIA	T3	N0	Mx	Hepatic flexure	RCCs
S0849_00015_R1	6.96442	Dead	84	Female	IIIB	T3	N1	Mx	Sigmoid	LCCs
S0849_00016_R1	7.01917	Alive	71	Male	IIA	T3	N0	M0	Sigmoid	LCCs
S0849_00017_R1	4.17808	Alive	73	Male	IIA	T3	N0	Mx	Sigmoid	LCCs
S0849_00018_R1	7.07942	Alive	72	Male	IIA	T3	N0	Mx	Distal	LCCs
S0849_00019_R1	6.99725	Alive	61	Female	IIA	T3	N0	Mx	Hepatic flexure	RCCs
S0849_00020_R1	6.85208	Alive	58	Male	IIA	T3	N0	Mx	Sigmoid	LCCs
S0849_00021_R1	2.0575	Dead	75	Female	IIA	T3	N0	Mx	Sigmoid	LCCs
S0849_00022_R1	6.4685	Alive	80	Male	IIA	T3	N0	Mx	Sigmoid	LCCs
S0849_00023_R1	1.55617	Dead	78	Male	IIIB	T3	N2	Mx	Sigmoid	LCCs
S0849_00024_R1	3.03292	Dead	70	Female	IIIB	T3	N1	Mx	Hepatic flexure	RCCs
S0849_00027_R1	6.77808	Alive	52	Female	IIIB	T3	N2	Mx	Rectosigmoid	LCCs
S0849_00029_D1	2.88492	Dead	84	Female	IIIC	T4a	N2a	Mx	Right colon	RCCs
S0849_00032_D1	0.624667	Dead	72.2	Male	IIIC	T4b	N1a	Mx	Sigmoid	LCCs
S0849_00033_D1	0.6055	Dead	74.4	Male	IIIC	T4b	N1a	Mx	Right colon	RCCs
S0849_00034_D1	4.75617	Alive	52.6	Female	IIIB	T3	N1a	Mx	Sigmoid	LCCs
S0849_00035_D1	1.78633	Dead	65.2	Female	IIIC	T4a	N2a	Mx	Right colon	RCCs
S0849_00037_D1	1.86025	Alive	73.6	Male	IIC	T4b	N0	Mx	Right colon	RCCs
S0849_00039_D1	3.4685	Alive	77.1	Female	IIA	T3	N0	Mx	Sigmoid	LCCs
S0849_00040_D1	4.62192	Alive	63	Female	IIA	T3	N0	Mx	Right colon	RCCs
S0849_00041_D1	4.77258	Alive	55.5	Male	IIIB	T3	N1b	Mx	Sigmoid	LCCs
S0849_00042_D1	2.82742	Dead	85.7	Male	IIA	T3	N0	Mx	Sigmoid	LCCs
S0849_00043_D1	0.0191667	Dead	NA	Male	IIA	T3	N0	Mx	Sigmoid	LCCs
S0849_00053_D1	3.72058	Alive	87.2	Female	IIC	T4b	N0	M0	Left Colon	LCCs
S0849_00054_D1	1.011	Dead	80.8	Female	IIA	T3	N0	Mx	Right colon	RCCs
S0849_00055_D1	3.77533	Alive	68.5	Female	IIA	T3	N0	Mx	Right colon	RCCs
S0849_00056_D1	4.02742	Alive	81.8	Male	IIIB	T3	N1a	Mx	Sigmoid	LCCs
S0849_00057_D1	3.97808	Alive	71.5	Male	IIC	T4b	N0	Mx	Left Colon	LCCs
S0849_00058_D1	0.0301667	Dead	86.5	Male	IIA	T3	N0	Mx	Right colon	RCCs
S0849_00059_D1_R1	4.12325	Alive	65.4	Male	IIIC	T4b	N1a	Mx	Sigmoid	LCCs
S0849_00062_D1_R1	3.8685	Alive	78.8	Female	IIIC	T4b	N1b	M0	Left Colon	LCCs
S0849_00063_D1_R1	0.575333	Alive	85.3	Male	IIIC	T4b	N1b	M0	Left Colon	LCCs
S0849_00064_R1	0.104083	Alive	63.8	Female	IIC	T4b	N0	Mx	Right colon	RCCs
S0849_00066_D1_R1	4.01917	Alive	67	Male	IIIC	T4b	N2b	Mx	Sigmoid	LCCs
S0849_00067_D1_R1	4.04658	Alive	76.5	Female	IIIC	T4b	N2a	Mx	Sigmoid	LCCs
S0849_00068_D1_R1	3.4685	Alive	61	Male	IIA	T3	N0	M0	Left Colon	LCCs
S0849_00069_D1_R1_V	0.832917	Dead	NA	Female	IIIC	T4a	N2b	Mx	Right colon	RCCs
S0849_00070_D1_R1	1.0685	Dead	65	Male	IIIB	T4a	N1b	Mx	Left Colon	LCCs
S0849_00071_D1_R1	3.73975	Alive	65.9	Male	IIIC	T4a	N2a	M0	Right colon	RCCs
S0849_00072_D1_R1	3.98358	Alive	78.4	Female	IIIB	T3	N1a	Mx	Right colon	RCCs
S0849_00073_D1_R1	3.61642	Alive	73	Female	IIC	T4b	N0	Mx	Sigmoid	LCCs
S0849_00074_D1_R1	0.901333	Dead	81.2	Female	IIA	T3	N0	Mx	Sigmoid	LCCs
S0849_00075_D1_R1	0.484917	Dead	81.3	Male	IIIC	T4a	N2b	M0	Right colon	RCCs
S0849_00076_D1_R1	0.441083	Dead	74.9	Male	IIC	T4b	N0	Mx	Sigmoid	LCCs
S0849_00077_D1_R1	3.74792	Alive	57.1	Male	IIIB	T3	N1b	Mx	Left Colon	LCCs
S0849_00078_D1_R1	3.70683	Alive	71.5	Male	IIIC	T4b	N1b	Mx	Right colon	RCCs
S0849_00080_R1	3.17258	Dead	69.1	Female	IIIB	T3	N1	M0	Transverse/left colon	LCCs
S0849_00082_R1	8.5425	Alive	65.8	Female	IIA	T3	N0	M0	left colon/cecum	LCCs
S0849_00083_R1	8.73425	Alive	68.4	Male	IIA	T3	N0	M0	Left colon	LCCs
S0849_00084_R1	1.1945	Dead	74.9	Female	IIA	T3	N0	M0	Caecum	RCCs
S0849_00085_R1	0.0274167	Dead	67.4	Male	IIA	T3	N0	M0	Left colon	LCCs
S0849_00088_R1	3.73975	Dead	62.6	Male	IIIB	T3	N1	M0	Ascending Colon	RCCs
S0849_00089_R1	6.63558	Alive	63.4	Male	IIA	T3	N0	M0	Sigmoid	LCCs
S0849_00090_R1	6.59725	Alive	66	Male	IIIB	T3	N1	M0	Sigmoid	LCCs
S0849_00091_R1	3.75342	Dead	73.5	Male	IIIB	T4	N1	M0	Ascending Colon	RCCs
S0849_00092_R1	0.8	Dead	84.2	Female	IIIC	T4	N2	M0	Ascending Colon	RCCs
S0849_00095_R1	5.69042	Alive	78.3	Male	IIA	T3	N0	M0	Ascending Colon	RCCs
S0849_00096_R1	5.30133	Alive	42.5	Female	IIIB	T3	N1	M0	Rectosigmoid	LCCs
S0849_00098_R1	4.8685	Alive	69.6	Female	IIIB	T2	N2	M0	Sigmoid	LCCs
S0849_00099_R1	2.30683	Dead	84.9	Male	IIIB	T3	N2	M0	Rectosigmoid	LCCs
S0849_00101_R1	7.82467	Alive	75.9	Male	IIIA	T2	N1	M0	Ascending Colon	RCCs
S0849_00102_R1	7.56442	Dead	63	Male	IIA	T3	N0	M0	Sigmoid	LCCs
S0849_00104_R1	3.98358	Dead	86.6	Female	IIA	T3	N0	M0	Caecum	RCCs
S0849_00106_R1	0.627417	Dead	77.7	Female	IIIB	T4	N1	M0	Caecum	RCCs
S0849_00107_R1	3.33425	Dead	75.5	Male	IIA	T3	N0	M0	Sigmoid	LCCs
S0849_00108_R1	4.73425	Alive	78.6	Male	IIA	T3	N0	M0	Ascending Colon	RCCs
S0849_00109_R1	3.44108	Dead	83.9	Female	IIIA	T2	N1	M0	Caecum	RCCs
S0849_00120_R1	2.53425	Dead	56.4	Female	IIIB	T3	N1	M0	right colon	RCCs
S0849_00123_R1	8.16708	Alive	75.6	Male	IIIB	T3	N1	M0	right colon	RCCs
S0849_00124_D1_R1	4.663	Dead	86.1	Female	IIIB	T4a	N1b	Mx	Right colon	RCCs
S0849_00124_R1	4.76708	Dead	84.6	Male	IIIB	T3	N1b	M0	Left Colon	LCCs
S0849_00126_D1_R1	2.96167	Dead	76.6	Male	IIIB	T3	N1a	Mx	Right colon	RCCs
S0849_00127_D1_R1	7.61367	Alive	73.3	Male	IIA	T3	N0	M0	Right colon	RCCs
S0849_00130_D1_R1	8.77258	Alive	69	Male	IIA	T3	N0	M0	Left Colon	LCCs
S0849_00132_D1_R1	7.34792	Alive	73.8	Male	IIIB	T3	N1a	M0	Left Colon	LCCs
S0849_00133_D1	7.50408	Alive	59	Male	IIA	T3	N0	M0	Right colon	RCCs
S0849_00135_D1_R1	5.95067	Dead	82.7	Male	IIB	T4a	N0	Mx	Right colon	RCCs
S0849_00136_D1_R1	4.88767	Dead	88	Female	IIA	T3	N0	Mx	Right colon	RCCs
S0849_00137_D1_R1	7.96708	Alive	44.1	Female	IIA	T3	N0	M0	Left Colon	LCCs
S0849_00141_D1_R1	8.10958	Alive	69.7	Male	IIIB	T4a	N1b	M0	Right colon	RCCs
S0849_00142_D1_R1	7.69042	Alive	67.6	Female	IIA	T3	N0	Mx	Right colon	RCCs
S0849_00144_D1_R1	4.07125	Dead	80.2	Female	IIA	T3	N0	M0	Right colon	RCCs
S0849_00145_D1_R1	5.23833	Alive	69.6	Male	IIA	T3	N0	Mx	Left Colon	LCCs
S0849_00146_D1_R1	7.70408	Alive	72.5	Female	IIA	T3	N0	M0	Right colon	RCCs
S0849_00147_D1_R1	8.31508	Alive	61.9	Female	IIA	T3	N0	M0	Right colon	RCCs
S0849_00148_D1_R1	1.52875	Dead	61.8	Male	IIB	T4a	N0	Mx	Left Colon	LCCs
S0849_00150_D2_R2	3.11508	Dead	68.7	Male	IIIC	T3	N2b	Mx	Sigmoid	LCCs
S0849_00151_R1	4.97533	Alive	60.1	Male	IIIB	T4	N1	M0	Caecum	RCCs
S0849_00153_R1	4.80825	Alive	81.2	Female	IIA	T3	N0	M0	Caecum	RCCs
S0849_00158_R1	4.63292	Alive	60.7	Male	IIA	T3	N0	M0	Sigmoid	LCCs
S0849_00160_R1	4.72325	Alive	75.3	Female	IIA	T3	N0	M0	Sigmoid	LCCs
S0849_00162_R1	4.36167	Alive	57	Female	IIIB	T3	N1	M0	Sigmoid	LCCs
S0849_00163_R1	4.537	Alive	71.1	Male	IIA	T3	N0	M0	Sigmoid	LCCs
S0849_00165_R1	4.43017	Alive	66.8	Female	IIA	T3	N0	M0	Rectosigmoid	LCCs
S0849_00166_R1	4.44658	Alive	68.5	Male	IIA	T3	N0	M0	Sigmoid	LCCs
S0849_00167_R1	3.78358	Alive	53.2	Male	IIA	T3	N0	M0	Descending colon	RCCs
S0849_00169_R1	3.23558	Dead	72.9	Female	IIIB	T3	N2	M0	Caecum	RCCs
S0849_00173_R1	3.71233	Alive	62.2	Male	IIB	T4	N0	M0	Sigmoid	LCCs
S0849_00174_R1	4.09042	Alive	67.2	Female	IIIC	T4a	N2a	M0	Sigmoid	LCCs
S0849_00176_R1	3.30683	Alive	83.8	Male	IIA	T3	N0	M0	Caecum	RCCs
S0849_00178_R1	1.67942	Dead	62.1	Male	IIIB	T3	N1	M0	Ascending Colon	RCCs
S0849_00179_R1	3.60275	Alive	86.8	Male	IIIB	T3	N1	M0	Hepatic flexure	RCCs
S0849_00180_R1	3.07942	Alive	59.1	Female	IIA	T3	N0	M0	Caecum	RCCs
S0849_00181_R1	3.14792	Alive	70.4	Female	IIIB	T3	N1a	M0	Caecum	RCCs
S0849_00182_R1	3.72875	Alive	72.6	Male	IIA	T3	N0	M0	Hepatic flexure	RCCs
S0849_00183_R1	3.263	Alive	60.8	Male	IIIB	T3	N1a	M0	Ascending Colon	RCCs
S0849R0012	7.67125	Alive	55	Female	IIIB	T3	N1	Mx	Sigmoid	LCCs
S0849R0013	7.63292	Alive	48	Male	IIIB	T3	N2	Mx	Sigmoid	LCCs
S0849R0014	3.3945	Dead	81	Male	IIIB	T3	N1	Mx	Caecum + Ascending Colon	RCCs
S0849R0016	2	Dead	46	Female	IIIA	T1	N1	Mx	Sigmoid	LCCs
S0849R0022	10.9562	Alive	52	Male	IIA	T3	N0	Mx	Right colon	RCCs
S0849R0024	11.937	Alive	73.8	Female	IIB	T4a	N0	Mx	Right colon	RCCs
S0849R0028	3.00825	Dead	64.1	Female	IIA	T3	N0	M0	Sigmoid	LCCs
