# Supplementary material for: Multi-omics analysis reveals the landscape of tumor microenvironments in left-sided and right-sided colon cancer
Source: Front Med (Lausanne). 2024 Aug 29;11:1403171. doi: 10.3389/fmed.2024.1403171 (PMC11391487; doi:10.3389/fmed.2024.1403171)
Supplement: Supplementary Table 2 — Clinical patients information. [file Table_2.XLSX]

## Sheet: Sheet1
Samples Clinnical Informations
Patient	Gender	Age	Tumor Location	Location	Differentiated Degree	Tumor Size	d/pMMR	Pathological Diagnosis	TNM	Stage
LCC01	F	62	Sigmoid	LCC	Moderately Differentiated	3.5*3*0.8	pMMR	adenocarcinoma	T4N2M1	IV
LCC02	F	66	Sigmoid	LCC	Moderately Differentiated	5*4*1.5cm	pMMR	adenocarcinoma	T3N1M0	III
RCC01	M	59	Ascending Colon	RCC	Low Differentiation	6.2*6*4cm	pMMR	adenocarcinoma	T4NOM1	IV
RCC02	M	58	Ascending Colon	RCC	Moderately Differentiated	4*2.5*2cm	pMMR	adenocarcinoma	T3N1M0	III
LCC03	F	35	Sigmoid	LCC	Moderately Differentiated	6*6*2.7cm	pMMR	adenocarcinoma	T4N3M1	IV
RCC03	M	52	Ascending Colon	RCC	Moderately Differentiated	5*4.5*2	pMMR	adenocarcinoma	T4N2M1	IV
LCC04	M	55	Sigmoid	LCC	Moderately Differentiated	9*7*1	pMMR	adenocarcinoma	T2N1M1	IV
RCC04	M	76	Ascending Colon	RCC	Moderately Differentiated	6*4.5*1.5	pMMR	adenocarcinoma	T4N2M0	III
RCC05	F	46	Hepatic Flexure Colon	RCC	Low Differentiation	5.5*4*4	pMMR	adenocarcinoma	T4N0M1	IV
LCC05	M	63	Rectum	LCC	Moderately Differentiated	4*3.8*1.3	pMMR	adenocarcinoma	T4M0N0	III
LCC06	M	69	Rectum	LCC	Moderately Differentiated	4.5*4*1.6	pMMR	adenocarcinoma	T4N0M0	III
RCC06	F	70	Ascending Colon	RCC	Moderately Differentiated	9*5.5*3	pMMR	adenocarcinoma	T3N1M0	III
