# Supplementary material for: Multi-omics analysis reveals the landscape of tumor microenvironments in left-sided and right-sided colon cancer
Source: Front Med (Lausanne). 2024 Aug 29;11:1403171. doi: 10.3389/fmed.2024.1403171 (PMC11391487; doi:10.3389/fmed.2024.1403171)
Supplement: Supplementary Table 4 — TME score of tumor samples from TCGA and GEO databases. [file Table_4.XLS]

## Sheet: TCGA TME
TCGA Datasets TME
ID	Location	B_cells_naive_CIBERSORT	B_cells_memory_CIBERSORT	Plasma_cells_CIBERSORT	T_cells_CD8_CIBERSORT	T_cells_CD4_naive_CIBERSORT	T_cells_CD4_memory_resting_CIBERSORT	T_cells_CD4_memory_activated_CIBERSORT	T_cells_follicular_helper_CIBERSORT	T_cells_regulatory_(Tregs)_CIBERSORT	T_cells_gamma_delta_CIBERSORT	NK_cells_resting_CIBERSORT	NK_cells_activated_CIBERSORT	Monocytes_CIBERSORT	Macrophages_M0_CIBERSORT	Macrophages_M1_CIBERSORT	Macrophages_M2_CIBERSORT	Dendritic_cells_resting_CIBERSORT	Dendritic_cells_activated_CIBERSORT	Mast_cells_resting_CIBERSORT	Mast_cells_activated_CIBERSORT	Eosinophils_CIBERSORT	Neutrophils_CIBERSORT	P-value_CIBERSORT	Correlation_CIBERSORT	RMSE_CIBERSORT	T_cells_MCPcounter	CD8_T_cells_MCPcounter	Cytotoxic_lymphocytes_MCPcounter	B_lineage_MCPcounter	NK_cells_MCPcounter	Monocytic_lineage_MCPcounter	Myeloid_dendritic_cells_MCPcounter	Neutrophils_MCPcounter	Endothelial_cells_MCPcounter	Fibroblasts_MCPcounter	aDC_xCell	Adipocytes_xCell	Astrocytes_xCell	B-cells_xCell	Basophils_xCell	CD4+_memory_T-cells_xCell	CD4+_naive_T-cells_xCell	CD4+_T-cells_xCell	CD4+_Tcm_xCell	CD4+_Tem_xCell	CD8+_naive_T-cells_xCell	CD8+_T-cells_xCell	CD8+_Tcm_xCell
TCGA-CM-6164-01A	LCCs	0.0186664	0.0517669	0	0.0833551	0	0.132962	0.178828	0.0146928	0	0	0.0491031	0.0180743	0.0105387	0.221781	0.135529	0.0562055	0.013055	0	0.0154409	0	0	0	0	0.332694	0.948578	0.868827	2.26977	0.545324	1.29353	0.121348	1.23196	0.592999	1.02288	1.80785	4.77322	0.153057	0	0.0393866	0	0.0405961	0.00671519	2.81052e-21	0	2.18086e-19	2.42771e-19	0.00933213	0.019936	0.00659214
TCGA-G4-6299-01A	LCCs	0.0570897	0	0.060831	0.211792	0	0.0962967	0.0564217	0.0295771	0.051853	0	0.0112582	0.0121324	0.0102834	0.0936211	0.0641832	0.160572	0.0506094	0.00253083	0.0309474	0	0	0	0	0.443368	0.896215	1.25868	1.5987	1.03767	1.65702	0.210034	2.15619	1.24435	1.00254	1.52174	5.55453	0.312966	9.62617e-20	0.0311631	0.0378624	0.0788607	0.0298307	2.37158e-18	0	0.0174261	0.00993542	0.0102567	0.0396683	0.040892
TCGA-AY-4071-01A	LCCs	0.104332	0	0.0753746	0.0253561	0	0.322596	0	0.00595815	0.0399061	0	0.0429999	0.000325689	0.0122598	0.051721	0.0748132	0.136771	0.0472764	0.0290403	0	0.0312699	0	0	0	0.402569	0.914781	1.46419	1.19478	0.90992	2.12221	0.274519	1.85581	0.931657	1.24011	1.4095	4.75739	0.27136	5.76197e-19	0.0462012	0.0584962	0.0408416	0.0300279	0.0233381	0	0.0347573	0.047192	0.0134997	0.0393775	0.0253462
TCGA-CM-6165-01A	LCCs	0.0618908	0	0	0.0129987	0	0.217739	0.0709966	0.00416272	0	0	0	0.0155542	0.0190426	0.119907	0.094028	0.161572	0.133963	0.0127412	0.0730225	0	0	0.0023826	0	0.373584	0.927271	0.785492	0.777485	0.392467	1.33585	0.0662063	1.9763	1.07096	1.13488	1.91777	5.41311	0.244213	0	0.0547977	0.00541166	0	0.0266457	0	2.15694e-19	4.75474e-19	0	0.00292194	0.00483847	0.00838952
TCGA-CM-4750-01A	LCCs	0.219233	0	0	0.0216738	0	0.166345	0.0200325	0	0.086297	0.0102441	0	0.0237332	0	0.17717	0.140731	0.0451333	0.0591981	0	0	0.0302088	0	0	0	0.310105	0.961558	0.723153	1.69897	0.336416	1.51659	0.0886907	0.841997	0.498454	0.760348	1.01888	4.73633	0.140778	0.00173273	0.0463396	0.0239622	0.019158	0.00577671	0.00506446	0	0.0029338	5.93296e-22	0.0118914	0.0235437	0.0142583
TCGA-G4-6625-01A	LCCs	0.079019	0.0110897	0.0467151	0.0886795	0	0.144765	0.0390436	0.0783316	0	0	0.0119111	0.0330386	0	0.0720595	0.0615603	0.120547	0.0895996	0.0541766	0.0534471	0	0.0160172	0	0	0.539723	0.854957	1.76727	1.2318	1.06292	2.95712	0.225772	2.51788	1.90615	1.19295	1.84917	5.48526	0.643619	3.46193e-20	0.0678929	0.118617	0.0572905	0.0405787	0.0261773	0	0.0112907	0	0.00113889	0.0294877	0.0417669
TCGA-DM-A0XF-01A	LCCs	0.0720225	0	0.0158198	0	0	0.174911	0.119759	0.0602375	0	0	0.0420843	0.0287244	0.00733673	0.138764	0.113398	0.11966	0.0528093	0.000952972	0.0535199	0	0	0	0	0.265329	0.97245	0.839367	0.512576	0.432479	0.616793	0.0769295	1.36527	0.38637	0.751693	0.92152	4.75268	0.107202	0.00171307	0.0228874	0.000286752	0	0.0246966	7.28608e-20	0	0	6.40487e-19	0.012107	0.00729175	0
TCGA-AA-3848-01A	LCCs	0.116691	0	0.0886812	0.0850638	0	0.0750602	0.131082	0	0.086337	0	0.0463562	0	0	0.163969	0.0648094	0.102173	0.0210254	0	0.0187512	0	0	0	0	0.254143	0.979255	1.18675	0.767835	0.302994	1.2956	0.0798298	1.03144	0.426968	1.00915	1.24958	4.2343	0.121391	1.42484e-19	0.0292795	0.0132922	0.0700403	3.67708e-19	0	0	0.0636824	0.0134377	0	0	0
TCGA-CA-6715-01A	LCCs	0.0771052	0	0.013144	0.112634	0	0.0602804	0	0.0758099	0.0543532	0	0.00566289	0.0245883	0	0.327044	0.0726284	0.0833538	0	0.000288047	0	0.0881413	0	0.00496672	0	0.134558	1.04544	0.537297	2.10538	0.144368	0.902491	0.0241874	0.878544	0.13414	0.936738	1.22589	4.3524	0	0	0	2.78022e-19	0.00959629	0.00793883	0	2.84871e-18	0	2.59066e-18	0.00343855	0.00707863	3.18369e-19
TCGA-DM-A28E-01A	LCCs	0.0756809	0	0.0277622	0.011824	0	0.315096	0.123627	0.0512665	0.0208924	0	0.0378024	0	0.00327639	0.0794617	0.113158	0.111613	0.00173678	0.00871036	0.018094	0	0	0	0.3	0.0740042	1.05878	0.575147	0.326595	0.0824817	0.652029	0.0337156	0.68951	0.369206	0.914331	1.01156	2.57274	0.018856	0	1.55234e-17	0.00807596	0.0235058	0.0159279	0.00215147	0	0.0198517	0	0.00614539	0.0215052	0
TCGA-AA-A00K-01A	LCCs	0.0189183	0.0385579	0.00942797	0	0	0.264517	0.161654	0	0.0150736	0	0.0895615	0	0.0185322	0.167948	0.042571	0.0814301	0.0220713	0.00837193	0	0.0613643	0	0	0	0.255205	0.978547	1.11377	0.985491	0.436186	1.30662	0.0822992	1.22267	0.597055	1.11918	1.45427	4.64768	0.114286	0	0.0622753	0.00745917	0.0115301	0.0079822	4.0426e-18	0	0.0101479	0.026016	0.0010908	3.12615e-21	3.17384e-19
TCGA-AU-3779-01A	LCCs	0.0662912	0	0.0774166	0.00541893	0	0.252771	0.0244842	0.0387872	0.0771133	0	0.00658281	0	0.00241876	0.102199	0.0497716	0.0864941	0.0996946	0.0420915	0	0.0348726	0	0.0335925	0	0.440237	0.898072	1.37255	2.79471	0.25844	1.87804	0.0774761	2.03858	1.35896	1.27416	1.38835	4.98925	0.239029	0	0.017413	0.045416	0.0054073	0.0285098	0.0201648	0.00210001	0.00699457	0.0272055	0.00186447	0.0373801	0.0199804
TCGA-QG-A5Z1-01A	LCCs	0.0404364	0	0.00240643	0.00688004	0	0.215062	0	0	0.0501577	0	0	0.00642453	0	0.238546	0.0555695	0.168223	0.18462	0	0.0196927	0.0119819	0	0	0	0.246818	0.989081	0.529002	0.0602744	0.103296	0.814723	0.0306059	1.3559	0.601382	1.027	1.46197	5.05142	0.0767207	0.00231029	0.111163	0	0.00176378	0.00847074	1.78452e-18	0	0.0108653	7.90271e-19	0.00304599	6.10529e-20	0
TCGA-AA-A00W-01A	LCCs	0.0699598	0.0187216	0.0247549	0.178186	0	0.118055	0.158653	0.0400971	0.00596601	0	0.0586341	0	0.00207719	0.130082	0.0566283	0.0677918	0	0.0703939	0	0	0	0	0	0.180771	1.01399	0.858172	0.340544	0.370955	1.44233	0.0831131	0.724715	0.302734	1.08986	1.06416	2.55793	0.0921648	0	1.42464e-17	0.0267818	0.0368951	0.0179226	0	0	0.0319407	0.00531196	0.000776029	0.0106885	1.07317e-18
TCGA-CK-5914-01A	LCCs	0.0595168	0	0.000306081	0.187188	0	0.062173	0.130669	0.0731369	0	0	0	0.0644265	0.000973985	0.0974131	0.126702	0.139788	0.0398073	0	0.0178996	0	0	0	0	0.293553	0.96664	0.817471	1.96019	0.782944	0.638156	0.127258	1.19186	0.336667	0.871185	1.3135	5.03861	0.118663	9.29627e-20	0.00234766	0.00800189	0.0161858	0.0352628	0	0	7.00081e-19	9.72543e-18	0.0149408	0.0458892	0.0218067
TCGA-QG-A5YX-01A	LCCs	0.054667	0	0.0110065	0.0601511	0	0.245403	0	0.0756448	0.0623397	0	0.0154873	0	0	0.0826361	0.0259781	0.208457	0.0770584	0.0499189	0	0.0312523	0	0	0	0.135294	1.0296	0.601146	1.3918	0.121786	0.975979	0.496999	0.896329	1.15755	1.18489	1.01617	3.21362	0.0293617	1.25182e-18	4.25934e-18	0.0110221	0	0.0186211	5.09805e-19	0	0	4.72566e-19	0.00260246	0.0065274	0
TCGA-NH-A6GC-01A	LCCs	0.0784966	0	0.113054	0.0775437	0	0.178169	0.0110285	0.0188382	0.0712128	0	0	0.0457285	0	0.0811525	0.0191734	0.190708	0.0833695	0	0.0315263	0	0	0	0	0.227483	0.990978	0.790695	1.07246	0.378097	1.66102	0.100304	1.07062	0.751706	0.843341	1.3858	5.71688	0.0483056	0.00509506	0.150707	0.0222697	0.00294498	0.00258801	2.58854e-19	0	0.0373826	0.0381972	0.00256518	0.00786881	3.48754e-19
TCGA-AZ-4684-01A	LCCs	0.0376799	0.0140616	0.0816908	0.0474286	0	0.25179	0.0367776	0	0.062907	0	0.0132093	0	0.0366532	0.128688	0.0687112	0.0267538	0.063593	0.0183871	0	0.0841755	0	0.0274932	0	0.393319	0.918702	1.07313	0.639635	0.513121	1.78539	0.157021	1.4172	1.12334	1.21859	1.6112	5.78985	0.230036	0	0.0958528	0.0255452	0.0545904	0.0150301	0.0194842	2.31872e-19	0.0078724	0.0224891	0.00373381	0.00305461	0.00153637
TCGA-F4-6459-01A	LCCs	0.0861418	0	0	0.141551	0	0.0838645	0.14282	0	0	0	0	0	0.0156028	0.132804	0.0793757	0.164205	0.0657275	0	0.045167	0	0.0427407	0	0	0.282309	0.964044	0.639061	2.36388	0.373393	1.31876	0.145656	1.92659	0.560373	0.9571	2.01462	6.1858	0.161076	0.0536808	0.198685	1.96688e-18	0	0.00662691	9.11191e-19	0	0	0	0.00338943	0.00805939	0
TCGA-AA-3970-01A	LCCs	0.0910395	0	0.0787708	0	0	0.275074	0.105883	0	0.00161793	0	0	0.026231	0	0.0485693	0.0448651	0.13854	0.0906217	0.0215889	0.0618761	0	0.00821121	0.00711222	0	0.39286	0.919255	1.32068	1.52767	0.564676	1.91124	0.423209	1.6906	0.954821	1.27782	1.57138	4.07993	0.240421	0	0	0.0514924	4.29336e-20	0.0348647	0.00642832	0.000733834	1.15687e-18	0.00709309	0.00842997	0.0242796	0.0186348
TCGA-NH-A8F7-01A	LCCs	0	0	0.0359273	0.00984671	0.0491299	0.0523494	0.103867	0	0	0	0.0385568	0	0	0.292591	0.0662431	0.232811	0	0	0	0.0652447	0	0.0534334	0.2	0.0950677	1.06491	0.53471	0.0990742	0.0393146	0.386209	0.0381901	0.710827	0.23863	1.0896	1.02228	3.39095	7.91017e-18	0	0	2.10596e-18	0.0332594	6.53506e-21	5.65365e-19	0	0.0153781	7.8119e-18	8.93966e-19	0	4.13622e-18
TCGA-AA-3524-01A	LCCs	0.0690869	0	0.0481894	0.170457	0	0.051868	0.0328809	0.0804953	0.014651	0	0	0.0628608	0	0.115217	0.073824	0.159235	0.0541522	0	0	0.022553	0	0.044529	0	0.293576	0.962999	0.783586	2.15375	0.588207	1.19275	0.548595	1.19388	0.895924	1.13957	0.938669	4.68004	0.0885826	0.000388159	6.29995e-21	0.00808652	0.0220902	0.0343653	2.21636e-19	1.07661e-19	0	0	0.0111641	0.0103201	0.025548
TCGA-DM-A1D0-01A	LCCs	0.022333	0	0	0.00477842	0.0790456	0.000730327	0	0.0111815	0.0194938	0	0.0953398	0	0	0.370026	0.0167232	0.166413	0.00853199	0	0	0.205403	0	0	0	0.136936	1.07199	0.340611	0.417658	0.0384423	0.20911	0.0191766	0.679449	0.273216	0.850419	0.979778	2.69401	0	1.04151e-18	0	1.61056e-20	7.85772e-19	0.00954338	2.17984e-18	1.93966e-18	3.2932e-21	4.97066e-18	0.00877472	0.000995554	0
TCGA-G4-6307-01A	LCCs	0.237002	0	0	0.0569569	0.103952	0	0.193424	0	0.0031737	0	0.0805209	0	0.0395081	0.177033	0.0520369	0	0.0352708	0	0	0.0211213	0	0	0	0.199498	1.00548	0.617159	1.00285	0.0691809	1.40996	0.0552067	0.712806	0.426421	1.05121	1.00075	3.47422	0.04799	0	0	0.0376412	0.0393272	0.000369706	2.48131e-19	4.82317e-18	0.0142437	8.8493e-19	0.0139771	0.00205716	5.98076e-18
TCGA-CM-6679-01A	LCCs	0.0393761	0	0.0717588	0.0952125	0	0.234038	0.0273016	0.0176414	0.0634888	0	0	0	0.00372992	0.124782	0.0788031	0.122827	0.101869	0.00345952	0	0.0077553	0	0.00795775	0	0.364892	0.931763	1.02	0.711553	0.323124	2.3819	0.0277641	1.68699	1.0621	1.05465	1.80489	6.3111	0.17368	0.00460155	0.182445	0.0275702	0	0.0105268	0.0102273	1.23049e-18	0.0201412	0	0.00791253	0.0179046	0
TCGA-AD-6548-01A	LCCs	0.0742873	0	0.0549784	0.139247	0	0.0532521	0.111684	0.0506157	0	0	0.0109053	0.0298346	0.00831385	0.18005	0.0935844	0.145068	0.000590324	0.009477	0	0.0188991	0	0.0192129	0	0.463522	0.886365	1.13399	1.26586	0.770256	1.66007	0.199008	2.13055	0.876793	1.24864	1.6339	5.78547	0.315797	1.91334e-19	0.0878033	0.0191675	0.0534241	0.0281929	0	0	0	0	0.00578231	0.000729986	0.00462202
TCGA-A6-2674-01A	LCCs	0.102346	0	0.0345694	0	0	0.185906	0	0.0177356	0	0	0	0.0243934	0.0163875	0.142794	0.0359545	0.156547	0	0.0324387	0	0.0565939	0.029625	0.164709	0	0.531967	0.851091	1.17006	0.605039	0.68773	2.25988	0.314939	2.92384	0.774677	2.43929	2.09611	6.85764	0.221512	0	0.237027	0.0693345	4.67315e-18	0.0428702	6.37133e-19	3.44647e-18	9.54834e-19	0.0220757	0.0220351	0.0085367	0.00119094
TCGA-F4-6806-01A	LCCs	0.228847	0	0.0907092	0.0698344	0	0.169624	0	0.0424155	0.0583651	0	0	0.021474	0.00153045	0.121186	0.0519031	0.0608388	0.0468795	0.0226493	0	0.0137442	0	0	0	0.335558	0.950858	0.867612	1.2453	0.394968	2.35446	0.20196	1.1194	0.598534	1.07877	1.44425	4.84508	0.0905518	0	0.0297054	0.0543064	0.00419917	0.0147406	0.00200446	1.94363e-18	0.0199802	0.0022936	0.00717034	0.0108153	0.00409129
TCGA-AA-3488-01A	LCCs	0.0302237	0	0.0399057	0.135921	0	0.0894097	0.0948162	0.00827371	0.00392026	0	0	0.0373357	0.0680107	0.0906895	0.0473288	0.228374	0	0.0255886	0	0.0559379	0	0.0442647	0	0.215212	0.992986	0.635579	0.527086	0.220047	1.19116	0.084574	1.05352	0.316811	1.0943	1.27906	3.51038	0.112785	6.09061e-20	5.25721e-18	0	0.0917807	4.03854e-21	0	9.59869e-19	0	0	6.49608e-19	2.19237e-18	0
TCGA-DM-A28F-01A	LCCs	0.156734	0	0	0.0280982	0	0.254325	0	0.0192035	0.0183893	0.014851	0.0120784	0	0.00461695	0.216306	0.105647	0.0111065	0.0342611	0	0	0.124383	0	0	0	0.210053	1.00668	0.741049	0.471109	0.24375	1.46312	0.0493381	0.561739	0.194388	0.803741	1.01106	3.91649	0.0872222	0	3.02347e-18	0.0377052	0.0064689	0.0189104	5.3453e-20	1.72253e-19	0.0187998	0.0154981	0.00921326	0.0218412	1.37611e-19
TCGA-CM-5344-01A	LCCs	0.178649	0	0.0309844	0	0	0.154463	0	0	0.0453418	0	0.0181193	0.0131952	0.000217755	0.328309	0.0562539	0.14207	0.0112227	0	0	0.0211739	0	0	0	0.29103	0.974055	0.469798	1.49271	0.305433	1.04659	0.717776	1.24464	0.493879	0.921576	1.5911	6.04071	0.0997784	0.00185714	0.139304	0	0	0.0100353	0	0	0	2.4264e-18	0.00864435	0.011516	0
TCGA-G4-6309-01A	LCCs	0.0258557	0.037239	0.00117485	0.0560652	0	0.256567	0.15743	0	0.00851029	0.0310005	0	0	0	0.111404	0.0540552	0.128775	0.0271483	0.00656819	0	0.0917183	0.00648836	0	0	0.216538	0.994712	0.893553	2.47864	0.469295	1.14338	0.140891	1.20235	0.489258	1.0777	1.27621	3.99479	0.0766769	0	0	0.00918621	0.0419777	0.013453	0	2.39662e-19	0	7.86469e-19	0.0134114	0.0157259	0.00413173
TCGA-AA-3678-01A	LCCs	0.0771132	0	0.0555255	0.0456939	0	0.176013	0.0878011	0.0278913	0.0542921	0	0	0.0206141	0	0.103692	0.0607684	0.128529	0.0315274	0.0383646	0.0377402	0	0.00271586	0.0517186	0	0.353806	0.935126	1.05968	0.475695	0.421887	1.60306	0.0956255	1.69947	0.70378	1.50773	1.37612	4.32085	0.203014	0	0.00395203	0.0169772	0.0516953	0.0206096	0.00535638	0	0.013969	0.0188007	0	0.00559866	2.26667e-18
TCGA-AA-A01X-01A	LCCs	0.32318	0	0.00111981	0.0133578	0	0.181481	0.0207179	0.0460682	0.0635044	0	0	0.020743	0.00411533	0.0810438	0.046973	0.0606237	0.13537	0	0	0.00170201	0	0	0	0.219349	1.00735	1.01226	0.92646	0.199475	1.20197	0.0437226	1.02457	0.486395	1.17272	1.20108	4.55796	0.135352	1.06196e-21	0.023549	0.0148188	0.0303571	1.94036e-18	0.00383754	0	0.0487533	3.00743e-20	3.30795e-19	0.0140928	8.90706e-19
TCGA-D5-6923-01A	LCCs	0.0518202	0	0.00509444	0	0	0.205103	0.0570627	0.023471	0.0289844	0	0.023499	0	0.00206263	0.171533	0.0593441	0.0996133	0.0705101	0.0476522	0	0.0970094	0	0.0572405	0	0.352055	0.936992	0.76914	0.317466	0.269214	0.871083	0.105457	1.65021	0.797976	1.29155	2.00203	6.74692	0.136421	0.000675922	0.186155	1.89246e-18	3.03257e-18	0.0105315	2.68951e-19	0	0.010538	0	0.00325416	0	0
TCGA-CM-6163-01A	LCCs	0.138249	0	0.0222181	0.14096	0	0.166867	0.0131368	0.0166325	0.0103768	0	0	0.00654846	0	0.0611162	0.0549204	0.159812	0.0880907	0.0350631	0.0421705	0	0.0139188	0.0299194	0	0.41703	0.908273	1.20369	1.49644	0.577265	2.13897	0.167144	1.99825	1.12922	1.40685	1.43015	4.9972	0.245819	0	0.02117	0.0587235	0.056591	0.0431025	1.70426e-19	0	0.0046297	0	0.00762545	0.0260192	0.0144076
TCGA-AA-A004-01A	LCCs	0.234729	0	0.0504661	0.155698	0	0.0330577	0	0.00381703	0.172576	0	0	0.058276	0	0.208688	0.0290939	0.0378718	0.00123448	0	0	0.0144918	0	0	0	0.384576	0.928181	1.36065	0.382352	0.514052	2.18363	0.112172	1.05508	0.100899	1.3205	1.88081	4.76735	0.264037	1.66065e-19	0.0968282	0.101733	0.200563	0	0.029529	0	0.0610343	0.034407	0	1.96469e-19	0
TCGA-AA-A02J-01A	LCCs	0	0.035634	0.00589169	0.0469381	0	0.157687	0.227268	0.0144963	0.00356287	0	0.0189419	0	0.0100821	0.311187	0.016382	0.0163938	0.00803909	0.0490291	0	0.0784668	0	0	0.2	0.082294	1.05954	0.51644	0.202798	0.0824106	0.468684	0.0209139	0.748766	0.220319	0.964452	1.05345	3.26484	0	4.32959e-19	0	0	0.0193553	0.00389391	2.53874e-18	0	0.00297909	1.40838e-17	0.00737675	0	0
TCGA-CA-6719-01A	LCCs	0.0534929	0	0.0487764	0.15567	0	0.079889	0.00931294	0.0374856	0.079202	0	0	0.0238028	0.00554383	0.232208	0.0876427	0.15141	0.00960697	0	0.0133384	0	0	0.0126187	0	0.40607	0.913697	0.802306	1.45907	0.468094	1.48846	0.0528668	2.11895	0.72519	0.999147	1.92351	5.95518	0.173595	0.00288012	0.110683	3.09356e-20	0.00460618	0.0150597	0.00489917	6.06287e-20	0.00158571	0	0.0188641	0.015453	0.0025386
TCGA-F4-6704-01A	LCCs	0.024967	0	0.0495379	0.12623	0	0.162373	0.0526694	0	0.0525215	0	0	0.00767776	0.0089219	0.14601	0.0781505	0.156881	0.0456959	0	0.0875458	0	0	0.000818205	0	0.39014	0.920218	0.867731	0.786869	0.4821	1.90936	0.176126	2.00146	1.03966	0.983621	2.23224	6.90461	0.181823	0.00168032	0.247532	0	0.0071322	0.0130162	0.00123545	0	9.58021e-19	0.000479464	0.00563988	0.00609851	0.00331498
TCGA-AA-A00Q-01A	LCCs	0.10843	0	0.0274867	0.11478	0	0.0937624	0.0762023	0.0128857	0.0579752	0.0160331	0	0	0.0133852	0.0971294	0.118036	0.142582	0.0972333	0	0.024079	0	0	0	0	0.300255	0.958657	0.877805	0.616665	0.443128	1.28754	0.0805023	1.2601	0.590796	0.829178	1.34947	4.29197	0.150312	2.71347e-20	0.0386139	0.00452346	0.00294629	0.00747711	0.00325346	0	0.0294503	0.0130877	0.00301381	0.0241267	0.0139743
TCGA-AA-A00F-01A	LCCs	0.182458	0	0.0202525	0	0	0.265506	0	0	0.020154	0	0.0546778	0	0.00586608	0.116312	0.0649911	0.152625	0.0142665	0	0	0.089225	0	0.0136658	0	0.256975	0.979782	0.895054	0.448453	0.391297	1.47698	0.133509	1.24707	0.459811	1.30617	1.62192	5.40252	0.145236	0	0.0940828	2.45391e-19	0.00877841	0.0077502	8.62821e-19	1.18629e-18	0.0214615	0.0207318	0	0	0
TCGA-D5-6920-01A	LCCs	0	0	0.0815715	0.0961435	0	0.12487	0.0983749	0.0294371	0.054691	0	0.0367012	0	0	0.141119	0.0336384	0.157902	0	0.0323725	0.0276343	0.0290884	0.0297126	0.0267432	0	0.315722	0.951181	1.36117	0.846045	0.48227	1.77919	0.600158	1.68993	0.629705	1.67304	1.60955	4.6057	0.190666	0	0.00714877	0.0496781	0.0708097	0.027567	0	3.8004e-19	0.00679729	0.00674958	5.40576e-19	0	5.38934e-18
TCGA-AA-3867-01A	LCCs	0.0824505	0	0.0204909	0.0397106	0	0.127302	0.0961132	0	0.00740782	0	0	0.0151867	0	0.153322	0.0742017	0.215105	0.102453	0	0.0662563	0	0	0	0	0.339343	0.941819	0.678272	1.53193	0.240791	1.6544	0.135122	1.71014	0.728692	1.17891	1.82186	6.04687	0.212112	0.00267082	0.138245	8.568e-19	2.55925e-19	0.00555107	0	8.21018e-19	0	4.56283e-19	0.000305615	0	0
TCGA-AA-A01D-01A	LCCs	0.0328192	0	0	0.0314787	0	0.20285	0	0.0254809	0.0463465	0	0	0.0322384	0.0194763	0.179369	0.0683426	0.18988	0.0876018	0.00296714	0	0.0590853	0	0.0220648	0	0.386736	0.922439	0.728402	0.297657	0.273694	0.819368	0.105618	2.00039	0.975469	1.28693	1.75538	6.18964	0.211175	0.00307934	0.117333	0	0.0500961	2.17181e-20	4.13566e-19	1.26301e-19	0.00203329	0	0	0	2.10974e-18
TCGA-A6-3807-01A	LCCs	0.0455042	0	0	0.0652338	0	0.131758	0.0546925	0.0896784	0.00237536	0	0.00894392	0.0318544	0	0.131388	0.0955597	0.172911	0.0188159	0.00598595	0.0254122	0	0.0303001	0.0895862	0	0.329489	0.947239	0.924162	0.989382	0.54876	1.04182	0.126916	1.58065	0.709493	1.54636	1.32756	5.43121	0.191121	0.000342246	0.0552055	0.00379442	0.010781	0.0179627	0	1.70304e-18	0	8.15174e-19	0	0.0126552	0.00896886
TCGA-AZ-5403-01A	LCCs	0.0321635	0	0.00216362	0.0270713	0	0.187095	0.0538095	0	0.0300826	0	0	0.00850015	0.011367	0.253052	0.0380517	0.123721	0.0788958	0.0183523	0.000252631	0.0999323	0.0097007	0.0257887	0	0.336604	0.946739	0.487817	1.37247	0.132985	0.80845	0.0750463	1.42682	0.913982	0.985925	1.90668	5.77079	0.0540709	0.00425964	0.099522	0	6.07305e-19	0.014655	0	0	3.60233e-18	3.471e-18	0.00773369	1.40097e-18	1.09331e-19
TCGA-DM-A1D6-01A	LCCs	0	0	0.0230302	0.0835875	0	0.367656	0.00110835	0	0	0	0	0.0131619	0.00456959	0.278854	0.0279761	0.12526	0.00251492	0.0579882	0	0.0142936	0	0	0.5	0.0312252	1.0944	0.313559	1.03335	0.0879918	0.674436	0.0167429	0.607662	0.314159	0.700034	0.964824	3.08726	2.12832e-18	0	1.82568e-17	0.00660139	2.41378e-18	0.00991277	0	0	0	0.00830493	0.00375023	0.000924593	0
TCGA-CM-5341-01A	LCCs	0.011373	0	0.00218344	0.025597	0	0.179977	0.0603553	0.0234722	0.000896701	0.0299281	0	0.00115492	0.0194356	0.158567	0.0838514	0.214285	0.0800808	0	0	0.0067761	0.06763	0.0344368	0	0.526806	0.856123	0.85773	0.964954	0.444219	0.951059	0.0553931	2.20153	1.69811	0.924096	1.25358	4.90988	0.323452	0.0023859	0.0413929	0	4.43072e-18	0.0656241	0	1.36535e-18	9.56069e-20	3.06236e-19	0.0166233	0.028657	0.0393775
TCGA-AA-A00Z-01A	LCCs	0.118137	0	0	0.036578	0	0.194094	0.165263	0.0110864	0.00705258	0	0	0	0	0.117134	0.127304	0.155516	0.0329549	0.000625554	0.0342552	0	0	0	0	0.269738	0.972362	0.997324	0.989924	0.322552	1.40246	0.100755	1.21369	0.615874	1.25445	1.3615	4.409	0.13175	5.80111e-20	0	0.0119149	0.0588847	0.00142485	0	2.19079e-18	0	0	0	0.00309974	0
TCGA-D5-6541-01A	LCCs	0.0260195	0	0.068135	0.146677	0	0.0601585	0.0750007	0.019132	0.0573599	0	0.0132295	0	0	0.193342	0.102296	0.179303	0	0	0.0269558	0	0	0.0323915	0	0.405187	0.913628	0.893834	1.17537	0.692085	1.57888	0.0939736	2.58089	0.659756	1.07885	1.43844	5.90954	0.272389	2.04957e-19	0.107108	0.0645049	8.84891e-18	0.0190652	3.04269e-20	1.12643e-18	3.84939e-18	0	0.0135286	0.0285079	0.0284549
TCGA-D5-6532-01A	LCCs	0	0.0690308	0.0553557	0.119566	0	0.14306	0.118606	0.00155527	0.00381429	0	0.0203834	0.000969576	0.00930086	0.146835	0.114891	0.139749	0.00570465	0	0.0482014	0	0	0.00297809	0	0.160403	1.01652	0.679459	1.08384	0.180225	1.35137	0.026808	0.842869	0.257486	0.955033	1.09275	4.09309	0.00472957	1.72601e-19	0	0.0187667	0.00417053	0.0155431	3.25831e-22	3.10905e-19	0.0102895	8.05561e-19	0.0045325	0.0174884	0.00012417
TCGA-D5-5541-01A	LCCs	0.0959393	0	0.00694386	0.0728247	0	0.153069	0	0.0245451	0	0.00740413	0	0.0463849	0.0534567	0.221271	0.0972024	0.130849	0.0561263	0.0237853	0	0.0101983	0	0	0	0.463033	0.88597	0.839065	1.80593	0.558617	1.42194	0.0813337	2.27147	0.849183	0.963463	1.55686	4.92901	0.228092	0	0.00832395	0.0168713	0.00238411	0.0259343	2.81129e-20	0	1.34866e-19	1.29852e-18	0.0185594	0.0247754	0.0144515
TCGA-DM-A1DB-01A	LCCs	0.02028	0.0118223	0	0.341878	0	0	0.0800062	0.0537368	0	0	0	0	0.0344205	0.162003	0.110639	0.0871132	0.0539444	0	0	0.0441559	0	0	0	0.265923	0.980558	0.909254	3.03169	0.523643	0.89514	0.129057	1.14538	0.503705	0.854718	1.19447	2.93315	0.088772	0	0	0.00146421	0	0.0226735	0	0	0.0170763	4.57826e-20	0.0330487	0.0828308	0.0435292
TCGA-CM-5868-01A	LCCs	0.0772362	0.0180696	0	0.025226	0	0.230076	0	0.0241167	0.0838955	0	0.0125836	0	0.015394	0.232876	0.0444527	0.118676	0.0298415	0.0178606	0	0.0622414	0.0074535	0	0	0.243869	0.987141	0.654656	0.990368	0.215167	1.2197	0.0535453	1.19107	0.404938	0.752984	1.30271	5.42228	0.0671784	0.0277132	0.0667355	0.0042511	6.89897e-19	0.0113865	9.53433e-19	0	0	4.11542e-18	0.00464802	0.00875282	0
TCGA-AA-3526-01A	LCCs	0.0506985	0.00443985	0	0.0439905	0	0.18712	0.186655	0.028288	0	0.0127378	0	0.0391553	0.0077163	0.086254	0.0962565	0.149474	0.0189147	0.0285817	0.0284994	0	0.0219879	0.00923014	0	0.409409	0.911741	1.0976	2.24602	0.781865	1.25888	0.300657	1.77726	0.695491	1.1339	1.35065	5.15166	0.201161	1.29117e-19	0.0775752	0.015862	0.0453312	0.0282784	0	5.10648e-19	0	5.53846e-20	0.0190764	0.0291548	0.0125219
TCGA-DM-A28M-01A	LCCs	0	0.00408073	0	0	0	0.478654	0.0364822	0.0287537	0.0498287	0	0.059642	0	0.015498	0.0547282	0.0430826	0.0588787	0.0197156	0.0306411	0	0.120014	0	0	0.3	0.0656312	1.07914	0.56133	1.37329	0.149044	0.302652	0.118467	0.493107	0.31	0.830369	0.973342	3.09042	2.00622e-18	0	5.32975e-18	0.00058578	0.0282243	0.0128942	0	0	1.03202e-18	8.19714e-19	0.007609	0	0
TCGA-D5-6926-01A	LCCs	0.0537203	0	0.0143814	0.0543243	0	0.160692	0.110329	0	0	0	0.00396079	0.00710603	0.035998	0.236932	0.131892	0.121776	0.0181168	0	0.0012004	0	0	0.0495715	0	0.412031	0.910991	0.792608	0.655968	0.512384	1.49851	0.123477	2.05703	0.64734	1.29939	1.80221	6.69002	0.190925	0.00123645	0.221287	0.00951844	0.0150068	0.00846291	0	0	0.0162386	0	0.0104256	0.0128196	7.70185e-20
TCGA-G4-6317-01A	LCCs	0.0142864	0	0	0.349179	0	0	0.303497	0.0104801	0	0	0.0072533	0	0.00537201	0.165696	0.0228203	0	0.0144781	0	0	0.0950009	0.011937	0	0.2	0.0911363	1.06583	0.538755	1.05715	0.28613	0.398294	0.0214759	0.400825	0.159339	0.874421	0.808179	3.32014	0	7.19618e-19	1.08334e-17	8.28557e-19	0.00650413	0.0103721	2.77396e-18	1.37033e-18	0	0	0.0177448	0.0123491	1.14328e-20
TCGA-AA-A03J-01A	LCCs	0.0208095	0.0561258	0	0.154379	0	0	0.14704	0	0.0583397	0	0	0.0445852	0.00552785	0.117343	0.0998803	0.191322	0.0806694	0	0.023978	0	0	0	0	0.357939	0.93437	0.996026	1.25286	0.729345	1.1225	0.226579	1.51987	0.816756	1.20694	1.25164	4.99185	0.247529	0.000393934	0.0929257	0.0103566	0.0599723	0	0.00370991	2.81562e-18	0.0583951	0.0180234	0.00556843	0.0255139	0.00340383
TCGA-AA-A01K-01A	LCCs	0.143207	0	0.002558	0.0580159	0	0.0948719	0	0.0108682	0.0922826	0	0	0.0290695	0	0.174966	0.0943474	0.176465	0.0510385	0.0135103	0	0.0404443	0	0.0183564	0	0.371228	0.929563	1.42149	1.6194	0.56493	1.43523	0.138404	1.66244	0.745776	1.01815	1.63954	5.67198	0.184581	0.00652644	0.11648	0.00341216	1.39013e-18	0.0170241	0.000659868	2.84777e-19	0.0262995	0.0041556	0.00300861	0.0127103	0.000792877
TCGA-AZ-6607-01A	LCCs	0	0	0.00228962	0.177577	0	0.169644	0.023321	0.0256781	0.0201672	0	0.0168499	0.028887	0.0145633	0.075369	0.0710732	0.147394	0.0683194	0.0259834	0	0.117006	0.0112546	0.00462405	0	0.357615	0.936251	0.972773	0.913949	0.810067	1.58702	0.196972	2.08969	0.904657	1.30498	1.79606	7.61362	0.402598	0.00505136	0.316593	2.12482e-21	0	0.0161728	0.0104398	0	3.53368e-19	1.02433e-19	0.0105274	0.0098763	0.0292534
TCGA-AM-5821-01A	LCCs	0.08301	0	0.0818235	0.212674	0	0	0.0829036	0.0363149	0	0	0	0.0779669	0.00262633	0.0938367	0.107753	0.134719	0.00775142	0.0384492	0	0	0	0.0401721	0	0.458723	0.887928	0.891125	1.43254	1.07252	1.9741	0.188627	2.1699	0.628399	0.954389	1.21951	5.61469	0.313818	0	0.0561148	0.0682316	0.0999224	0.0360534	1.22301e-18	2.07731e-18	0	7.08792e-18	0.0135651	0.0259106	0.0546608
TCGA-AA-A01S-01A	LCCs	0.0168365	0	0.0138725	0.0310251	0	0.0830004	0.0642143	0	0.148604	0	0.0232423	0.0329389	0.0230312	0.269838	0.0644704	0.144103	0.0612007	0	0	0.0236226	0	0	0.4	0.0583394	1.06871	0.643255	0.214754	0.108038	0.463487	0.0200349	0.465337	0.406401	0.857199	0.839051	3.15296	0.00299575	1.38401e-19	0	0.000708618	0.0525123	0	2.73767e-18	0	0.00748044	0	0	0	1.44788e-18
TCGA-AA-3846-01A	LCCs	0.07703	0	0.0220549	0.0349459	0	0.164994	0.123279	0.0618638	0.0132397	0	0.0326544	0	0	0.132649	0.0292399	0.153827	0.0462636	0.0423478	0.01934	0	0.0435185	0.0027519	0	0.339853	0.940891	1.22516	0.726177	0.426583	1.5965	0.129314	1.77553	0.9851	1.32253	1.2032	4.33962	0.264842	0	0	0.0544517	0.0685108	0.0629731	1.45575e-18	0	0.00785473	4.8044e-20	0.00311372	0.0189853	0.0145552
TCGA-AA-3556-01A	LCCs	0.0925004	0	0.043317	0.0984017	0	0.124245	0.0502511	0.0266179	0.0110407	0	0	0.0626902	0	0.0784365	0.0570923	0.14621	0.0397604	0.0396384	0.0821974	0	0.00441681	0.0431843	0	0.314826	0.950869	0.746385	0.646541	0.546568	1.51116	0.0958856	1.67608	1.03946	1.30242	1.3625	4.21078	0.201446	2.10685e-18	0	0.0312604	0.00294076	0.0291288	0.00119979	9.41785e-19	0	0.000442737	0.00173712	0.0126365	0.00884436
TCGA-CM-6678-01A	LCCs	0.0273669	0	0.0103845	0.0358157	0	0.305841	0	0.00114426	0.0570566	0	0.0127953	0.000680675	0.000242243	0.209877	0.0295136	0.0952691	0.0481202	0.0399415	0	0.122425	0	0.00352597	0	0.183448	1.01577	0.614518	1.30792	0.11716	0.889391	0.039171	0.77275	0.416597	0.868011	1.44862	4.45757	0.00968647	0	0	3.77517e-18	0	0.00534311	0	0	3.89868e-19	3.45202e-18	0.0113807	4.83581e-19	3.14734e-18
TCGA-AA-A02F-01A	LCCs	0.124204	0	0	0.0117248	0	0.11853	0.142618	0.0107174	0.0163885	0	0.0676341	0	0.0116911	0.198936	0.0531026	0.111127	0.026498	0	0	0.104897	0.00193156	0	0.3	0.0736805	1.05263	0.489203	0.657737	0.21083	0.530323	0.0537819	0.825313	0.27635	0.961494	1.61329	4.52373	4.49143e-19	1.90033e-18	0.0493376	0	0.00513329	0.00785015	8.35018e-19	9.34528e-20	1.04653e-20	5.22975e-18	0.00453295	0.00831856	6.77401e-19
TCGA-A6-2675-01A	LCCs	0.142969	0	0.046794	0.0571948	0	0.155272	0	0	0.0418413	0	0	0.0226672	0	0.119845	0.0866841	0.179258	0.0475662	0.00352823	0.0573557	0	0.00235477	0.0366689	0	0.423947	0.905006	0.953497	0.356699	0.613901	1.60351	0.250283	2.41464	0.939018	1.48995	1.76067	6.13132	0.284514	0.00608765	0.15691	0.015928	0.00619891	0.0149537	8.06346e-21	3.39632e-18	0.00885215	0	0.00531339	5.46934e-21	0.00193217
TCGA-A6-A56B-01A	LCCs	0	0.0414729	0	0	0	0.123072	0.0359439	0.0465541	0.0161855	0	0	0.0382229	0	0.240712	0.0458772	0.254369	0.0744247	0.000235495	0.0829298	0	0	0	0	0.265521	0.979297	0.597417	0.128903	0.0954315	0.321208	0.0885909	1.34429	0.734133	0.837454	1.5097	5.74747	0.0790281	0	0.0505877	0	0	0.00693237	0	0	0.0359016	0	0.00293931	0.00318111	0
TCGA-A6-5667-01A	LCCs	0.0700259	0	0.00151864	0.115735	0	0.105848	0.0582276	0.0574432	0.0208946	0	0.00492436	0	0	0.236537	0.0507461	0.138506	0.0152425	0.0452135	0.0445994	0.000396156	0	0.0341416	0	0.245429	0.984331	0.503088	1.99895	0.229744	0.520556	0.0354208	1.26309	0.489952	0.983113	1.53339	5.13005	0.108026	0.00242159	0.0454329	0	0.0125889	0.0126013	0	5.5683e-19	3.35317e-20	0	0.00859907	0.00143175	7.89453e-20
TCGA-AA-A017-01A	LCCs	0.0683243	0	0.106128	0.0589936	0	0.187704	0.0337583	0.019645	0.0571487	0	0	0.0587552	0.00387904	0.178665	0.0366559	0.0703115	0.0290226	0.0309054	0.0184667	0	0	0.0416363	0	0.263508	0.976559	0.997428	0.447355	0.295307	1.24082	0.0839725	1.12119	0.445918	1.1605	1.40436	5.15671	0.0903609	8.36491e-20	0.0557214	0	0.0494877	0.00283802	0	2.21568e-18	0.0420051	0.0059382	2.03649e-21	0.00266468	6.70108e-19
TCGA-CM-6170-01A	LCCs	0.0713666	0	0.00794028	0.0800723	0	0.18132	0.0553116	0.0538084	0.0298757	0	0.0213686	0	0.00111213	0.180498	0.0909227	0.154489	0.0177617	0	0.00998714	0	0.0031377	0.0410279	0	0.34896	0.93933	0.962465	0.449342	0.305077	1.61606	0.22799	1.66684	0.63039	1.08675	1.39827	5.30186	0.201692	0	0.0199235	0.0325077	0	0.0287121	0.0130859	8.34362e-19	0.0029102	0	0.0010865	0.0170433	0
TCGA-AA-3696-01A	LCCs	0.0222876	0	0.0623524	0	0	0.324289	0.0216354	0.0228289	0	0	0.083234	0	0.0184167	0.0772618	0.0301623	0.252788	0	0.0308056	0	0.0539382	0	0	0	0.142566	1.02436	0.748131	0	0.230414	0.912617	0.0286625	1.13162	0.359329	1.28106	1.28678	5.11965	0.0739611	1.48927e-19	0.0442589	0	0.0171104	0.000808676	0	0	0.0248626	0.000343606	0	0	4.20867e-18
TCGA-AA-A00O-01A	LCCs	0.0484907	0	0.00870149	0.12055	0	0.111208	0	0.0463932	0.102303	0	0.0129585	0.0194967	0.0139674	0.140949	0.101491	0.144384	0.0979069	0.00262036	0.0285807	0	0	0	0	0.262012	0.976918	1.30174	2.44077	0.400948	0.692452	0.0737334	1.72668	0.690832	1.11934	2.4678	5.41481	0.12082	0	0.0678029	0	0	0	0.0223103	0	0.00554785	3.6907e-18	0	0.0666752	5.04725e-18
TCGA-F4-6809-01A	LCCs	0.130654	0.0561625	0	0.116111	0	0.222157	0	0.0548272	0	0	0	0	0.0123466	0.0641949	0.118037	0.141803	0.0309908	0	0	0.0527164	0	0	0	0.444698	0.894852	1.37256	1.32452	0.606489	2.70803	0.116672	1.66037	0.937728	1.10196	2.27982	5.51941	0.350085	0.126356	0.106913	0.099181	0	0.00583785	0.00521906	1.18385e-18	0.0120524	0	0.00593203	0.0301371	0.00675439
TCGA-D5-6924-01A	LCCs	0.0493699	0	0.0996549	0.121586	0	0.0432038	0.0892375	0.0534741	0	0	0	0.0194248	0	0.144042	0.0840504	0.142787	0	0.00165323	0.112342	0	0	0.0391744	0	0.464321	0.887784	1.17881	1.67709	0.620786	2.23214	0.166286	2.25662	0.797441	1.47635	2.03601	6.74888	0.202285	0	0.177879	0.0382353	4.44177e-18	0.0143338	0.0129783	1.12114e-18	0.00478134	6.02492e-18	0.00677476	0.0217895	0.0112005
TCGA-AA-3860-01A	LCCs	0.110288	0	0.08966	0.0891329	0	0.181899	0.029729	0.0657264	0.0317845	0	0.0292781	0	0	0.111492	0.0621916	0.11502	0.00401577	0.0285122	0	0.0396695	0.00351728	0.00808316	0	0.433722	0.900263	1.2723	1.18365	0.674808	2.15658	0.123473	1.80936	0.707197	1.23072	1.58532	5.63339	0.345152	0.000181585	0.072613	0.0657837	0.0836759	0.0318796	0	0	0.00650636	0	0.00316768	0.0148149	0.000267027
TCGA-A6-A566-01A	LCCs	0.00912922	0.0374865	0	0.0148666	0.00776261	0.193371	0	0	0.00317354	0	0.0498822	0	0.0737212	0.204682	0.0514459	0.238589	0.0401617	0.00848387	0.0104192	0.0568256	0	0	0	0.518703	0.858824	1.32431	0.575746	0.572477	1.01431	0.419138	3.10448	1.17651	1.10397	2.88415	7.42639	0.367189	6.38746e-20	0.3243	2.68399e-20	0	0.0239492	0.00915571	0	0	0	0	0	0
TCGA-AZ-6608-01A	LCCs	0.177752	0	0.0320178	0	0	0.238252	0.192	0.0181585	0.018384	0	0.0202309	0	0.0018957	0.169565	0.0213302	0.10015	0	0.0102635	0	0	0	0	0	0.124601	1.0354	0.696806	0.21727	0.0802634	0.625614	0.0361975	0.586955	0.21878	0.672358	0.930715	2.38286	0.00267994	0	1.53716e-18	0.00766562	0.0150271	0.0161279	0	8.94803e-20	2.69794e-21	0	0.00988294	0.0178805	0
TCGA-A6-5662-01A	LCCs	0.0806351	0	0	0.0331448	0	0.214994	0.0248384	0	0.0187549	0	0.0149378	0.011213	0.0286605	0.120475	0.0702705	0.234002	0.128393	0	0.0196812	0	0	0	0	0.16185	1.01634	0.346865	2.30509	0.0954645	0.506351	0.0631902	1.19023	0.569121	0.961372	1.43761	4.78829	0.012856	0.00330127	1.77443e-18	1.042e-18	0.00855559	0.00807916	1.64344e-18	0	0	0	0.0152352	0.0149406	0
TCGA-AA-A02H-01A	LCCs	0.0333674	0.0855523	0.012605	0.117633	0	0.22236	0	0.00504398	0.000429662	0	0	0.00594322	0.0313714	0.157204	0.0697539	0.123221	0.0653355	0	0	0.054735	0.0154442	0	0	0.182809	1.00925	0.764816	0.216136	0.440516	1.15225	0.0610778	1.08032	0.690244	1.16023	1.43777	4.71639	0.101951	4.48708e-19	5.04455e-19	3.21334e-19	0.01294	0.00309922	1.0775e-19	6.01793e-19	0.0154684	0.0093757	0.00235225	0.0152415	0
TCGA-CM-6676-01A	LCCs	0.0590623	0	0.0118599	0	0	0.214231	0.172787	0.013602	0.020874	0	0.0440918	0	0	0.188744	0.0349519	0.125162	0.0776437	0.0141567	0.0174542	0.00537955	0	0	0	0.266478	0.972112	0.657206	0.420913	0.197332	0.817721	0.0206825	1.15057	0.578373	0.867754	1.56002	5.38449	0.0611662	0.00503219	0.0574655	0	0.00429988	0.00746708	3.74891e-20	1.15113e-18	0.00525652	2.19328e-18	0.00684653	0	4.99228e-19
TCGA-F4-6854-01A	LCCs	0.0220504	0	0	0.112431	0	0.166843	0.131509	0.00479571	0	0	0	0.0505017	0.0345372	0.1503	0.11588	0.12899	0.035059	0.00942443	0.0376778	0	0	0	0	0.324212	0.950631	0.911178	1.26632	0.589782	1.34013	0.087305	1.50406	0.625904	1.10049	1.78022	5.45663	0.15692	0	0.0517098	0	0.0188742	0.0104823	0	2.05803e-18	0.00358679	2.61733e-18	0.00557022	0.00979857	5.92809e-20
TCGA-AA-3538-01A	LCCs	0.0984363	0	0.0180416	0	0	0.251021	0.0908534	0	0.00517821	0	0.00500939	0	0.00549227	0.151259	0.0405	0.152361	0.0956629	0.0149757	0.0202061	0	0	0.0510033	0	0.317262	0.950851	0.692791	1.06636	0.170385	1.47947	0.132173	1.6306	0.864602	1.563	1.60349	5.33929	0.15634	0.00157424	0.0366769	0	0.0146739	0.0127648	0	2.19496e-18	5.07925e-23	2.12953e-18	0.00476933	1.34515e-19	0
TCGA-AZ-4308-01A	LCCs	0.03487	0	0	0.167113	0	0.0363239	0.00128256	0.0246862	0.0573271	0	0	0.0323168	0	0.201776	0.105564	0.225638	0.0436703	0	0	0.0650722	0	0.00435961	0	0.296593	0.967493	0.836176	0.580456	0.30646	0.947666	0.0923237	1.02205	0.497714	0.933132	1.32429	5.75731	0.151405	0.00479262	0.197396	0	0.0577649	3.11908e-19	0	0	0.0262527	0.0136978	0	6.49824e-19	0
TCGA-AA-3509-01A	LCCs	0.0365197	0	0.000880127	0.0499333	0	0.127524	0.12266	0.0387824	0.0170904	0	0.00240695	0	0.0213805	0.135735	0.0835309	0.183551	0.0103457	0.0128494	0.0802826	0	0.0478668	0.0286614	0	0.312026	0.952308	0.746698	1.10551	0.372489	1.39722	0.0811353	1.62056	0.56017	1.27556	1.49129	4.37027	0.130001	0	0	3.5548e-19	1.55766e-18	0.0211683	7.44218e-18	1.25067e-19	0	0	0.00731632	0.0171158	0.0074337
TCGA-AA-3542-01A	LCCs	0.00870697	0.0249922	0.0687929	0.0228662	0.0651469	0	0.100697	0	0.000223261	0.0148711	0.0157394	0	0	0.337245	0.0937104	0.109904	0.0226788	0	0	0.114426	0	0	0	0.286209	0.977737	0.48364	0.541498	0.128082	0.892716	0.027367	0.674037	0.280622	0.814991	0.956413	3.85933	0.135972	0	0.0225218	0	0.0547151	0	0	0	9.71756e-19	0.00775082	0.0102952	0	0
TCGA-A6-5656-01A	LCCs	0	0.0511244	0	0	0	0.194741	0.22092	0.0215734	0	0	0.0302002	0	0.0184981	0.28656	0.0342349	0.0649264	0.0509205	0.0246562	0	0.00164582	0	0	0	0.200407	1.00508	0.781148	0.337918	0.175683	0.525468	0.0665672	1.25517	0.608711	1.00341	1.12606	4.12807	0.0345682	0	2.88437e-20	0	0	0.0114431	0.000661223	0	0.00810716	0	0.0225221	0.0158398	1.45392e-19
TCGA-A6-6140-01A	LCCs	0.120039	0	0.0113991	0.190398	0	0.107861	0.0826495	0.0738635	0.0155777	0	0.00854394	0.0383729	0	0.0957143	0.0380438	0.0806201	0.0370693	0.034292	0.0344354	0	0	0.0311214	0	0.23975	0.986711	0.935239	1.35862	0.561635	1.21343	0.106268	0.965751	0.373037	1.26598	1.4466	3.71568	0.0766936	0	2.37193e-18	0.010043	0.072911	0.0172588	0.00158388	1.07419e-18	0.00981273	9.78329e-19	0.00797854	0.0154266	0
TCGA-AA-A024-01A	LCCs	0.0336488	0	0.0168077	0	0	0.370576	0	0.0207652	0.000136985	0.0522344	0.00476072	0.0319542	0	0.29281	0	0	0.0206493	0.0152964	0	0.123	0.0173596	0	0	0.144409	1.04418	0.770121	1.35156	0.212247	0.802049	0.117491	0.768966	0.277361	0.874291	0.942734	3.23896	0.0448117	0	0	0	0.000273722	0.0106934	0	3.166e-18	0.0212404	0.0384459	0.00128278	0.000858381	1.37209e-20
TCGA-DM-A1D7-01A	LCCs	0.0902592	0	0.0254571	0.0252442	0	0.334694	0	0	0.00743864	0	0.0495503	0	0.0182735	0.12472	0.0988163	0.0948035	0.0415994	0	0	0.0830737	0.00607029	0	0	0.208338	1.00055	0.790707	0.218429	0.342949	1.22243	0.0898912	1.09617	0.431039	0.845536	1.4081	3.871	0.0836609	8.33126e-20	0	0.00518853	0.0146859	0.0179497	7.48317e-22	0	1.60684e-21	1.94337e-18	0.0117627	0.00753744	1.56502e-19
TCGA-4T-AA8H-01A	LCCs	0.00676609	0	0.154109	0.136163	0	0.282856	0.0173076	0	0.0766801	0	0.0287467	0	0.00377547	0.0440315	0.0136447	0.110632	0.0783688	0.0100909	0	0.018892	0.0179368	0	0	0.146549	1.03444	0.716028	0.404187	0.182214	1.17267	0.0503358	0.496556	0.447966	1.07121	0.879109	2.94782	1.85534e-18	1.37484e-19	0	0.0109151	0.00406961	0.00995394	0	1.94311e-19	0.0191973	0.00153129	0.00970905	0.0125019	2.38648e-19
TCGA-F4-6460-01A	LCCs	0.180237	0	0.0114436	0.0793763	0	0.193374	0.0927591	0	0.0578785	0	0.0309539	0	0.0203748	0.0890955	0.0582332	0.117923	0.0524162	0.00123648	0.0146982	0	0	0	0	0.354603	0.936039	1.14373	0.828822	0.427571	1.8793	0.222629	1.62507	0.844066	1.039	1.90963	5.80432	0.193969	0.00313304	0.136618	0.00637334	0.00664124	0.011994	0.0157492	6.23381e-20	0.0185006	0.0149339	0.00320268	0.00402083	5.13523e-19
TCGA-AA-3655-01A	LCCs	0.0257212	0.0230948	0	0.0376843	0	0.289981	0	0	0.0549236	0	0	0.00441283	0	0.132254	0.0837002	0.210529	0.0293062	0.0538558	0.0367207	0.0178166	0	0	0	0.306403	0.958941	0.993269	0.746747	0.363842	1.32698	0.095591	1.72334	0.757722	1.01753	1.49776	5.29941	0.110981	2.39886e-23	0.0402789	6.85022e-20	8.52494e-18	0.0177717	0.00125263	1.02449e-19	0	2.01064e-18	0.00176302	3.1096e-20	0.00412299
TCGA-AA-3952-01A	LCCs	0.0956642	0	0.0052235	0.056319	0	0.180096	0.0098796	0.0182159	0.0181348	0	0.0293761	0	0	0.214865	0.0650024	0.191496	0	0	0.00782977	0.0450237	0	0.0628742	0	0.27058	0.975784	0.542552	0.556807	0.21875	1.09769	0.0656014	1.34542	0.47114	1.28311	1.57831	5.37711	0.115925	0.00797427	0.103016	2.4533e-19	0.0368721	0.000710006	6.02057e-18	0	0	0	0	2.44204e-19	0
TCGA-T9-A92H-01A	LCCs	0.0193558	0.0255385	0.0282061	0.147663	0	0.108496	0.0687391	0.106411	0.00608633	0	0	0.0351553	0	0.199911	0.0600016	0.124694	0.0274838	0	0.0310714	0	0.0111877	0	0.1	0.107704	1.04185	0.63705	0.191689	0.263035	0.948166	0.040142	0.796415	0.346979	0.977581	1.03263	3.64434	0.0416219	0	0	0.0185226	0.0064162	0.0204161	3.07421e-20	0	0	8.89591e-18	0.00510782	0.0151239	3.1902e-19
TCGA-AY-A8YK-01A	LCCs	0.143137	0	0.038627	0	0.00151151	0.182173	0.160093	0	0.0191314	0	0.0743294	0	0.00746643	0.127554	0.0302338	0.107829	0.0398344	0.0144495	0	0.0536314	0	0	0	0.206172	0.99567	0.782508	0.14955	0.226276	1.51714	0.065696	0.975653	0.464152	1.24956	1.48479	4.01248	0.0757925	0	5.2457e-18	0.00838828	0.030651	0.00502325	7.14111e-19	2.82915e-18	0.00942106	2.03402e-18	2.06996e-19	2.10128e-18	0
TCGA-D5-6922-01A	LCCs	0.055305	0	0.0100653	0.126952	0	0.136474	0.0437036	0	0.0504066	0	0	0.0103335	0	0.0992776	0.111473	0.211411	0.0651695	0	0.0598797	0	0	0.0195503	0	0.350318	0.937526	0.928163	1.00023	0.554191	1.00137	0.196373	1.96046	0.667311	1.07648	1.73275	6.00621	0.194929	0.00403207	0.153128	0	0.0176879	0.00828172	1.49195e-18	0	0.0247881	4.27367e-20	0.00543809	0.0145369	0
TCGA-G4-6322-01A	LCCs	0.0924776	0	0.0242126	0.0576917	0	0.289154	0	0	0.0350984	0	0.0328549	0	0	0.126642	0.0211434	0.10279	0	0.0527875	0	0.136687	0.028462	0	0	0.251272	0.982762	0.984639	0.15338	0.503369	1.48286	0.0647332	1.03089	0.590754	0.711566	1.92981	4.18571	0.0874407	7.76098e-19	0.00790847	0.0113435	0.0135733	0.0153554	0.00331417	4.94651e-18	7.42662e-19	0.0340882	8.04844e-19	0	0
TCGA-AA-3976-01A	LCCs	0.0783357	0	0.00977984	0.0331636	0	0.271667	0.125542	0	0.0219299	0	0.0126129	0	0	0.0735729	0.0830532	0.136685	0.0635927	0	0.0805923	0	0.00947312	0	0	0.244338	0.979186	0.770384	0.648454	0.495612	1.24296	0.0316989	1.2826	0.509803	1.08991	1.34587	4.57523	0.109605	0	0.0253369	0	0.000117532	0.0249598	0	0	0	1.3269e-18	0.0033503	0.00407213	0.0022053
TCGA-AZ-6603-01A	LCCs	0.106482	0	0.00512036	0.0174892	0	0.207023	0.129717	0	0	0	0.00929688	0.0124552	0.0342134	0.0521442	0.145038	0.169587	0.0457839	0	0.065153	0	0	0.00049595	0	0.375454	0.926492	0.932682	0.539388	0.370366	1.32147	0.0680338	1.81143	0.643472	1.04953	1.81454	5.59157	0.223771	0.00166434	0.0450635	0	0.0110548	0.0129024	0.00698171	2.07787e-18	0.00853312	4.19162e-19	0.00263937	0.0120205	3.58942e-20
TCGA-CK-6748-01A	LCCs	0	0	0	0.0404577	0	0.19504	0.00494975	0	0.0139556	0	0	0	0.0555973	0.305083	0.0105627	0.125581	0.104722	0.0355365	0	0.0685219	0.00345268	0.0365395	0	0.394577	0.922096	0.469755	0.631162	0.159225	0.624629	0.0249801	1.77975	0.677027	1.10274	1.71702	6.21221	0.138811	3.40836e-20	0.151388	2.76381e-18	0	0.00760341	0.000352664	0	0	0	0.00151995	0	8.51483e-20
TCGA-A6-6142-01A	LCCs	0.117445	0	0.0114121	0.000563964	0	0.149455	0	0.00963014	0.0524812	0	0	0.0261499	0.003679	0.250351	0.07134	0.132477	0	0.0127523	0	0.122865	0	0.039399	0	0.349618	0.941909	0.565976	1.77085	0.128715	0.761349	0.0458398	1.78482	0.630883	1.16773	1.88206	6.42912	0.123022	0.00242782	0.213248	1.53504e-18	0.0081395	0.00337768	2.73767e-21	1.15677e-18	0	1.29544e-19	0.000859563	0	0
TCGA-A6-A567-01A	LCCs	0.231122	0	0.00265287	0.0305812	0	0.239004	0.023	0.0372024	0.00802818	0	0.0190275	0	0	0.13198	0.0594365	0.122219	0.0716568	0.00840145	0.0116862	0.00400086	0	0	0	0.176789	1.01634	0.595345	1.47767	0.278696	0.936586	0.0872955	0.828009	0.379485	0.795734	1.36325	4.93809	0.0163147	0	0.0240032	0.00300319	3.69352e-18	0.0154231	0	3.20833e-18	0.000179432	6.54471e-20	0.00384899	0.0116923	6.91746e-19
TCGA-A6-6648-01A	LCCs	0.0371582	0	0.112447	0.0789471	0	0.217726	0.0694653	0.0049272	0	0	0	0.031828	0	0.0836668	0.0450474	0.089091	0.107865	0.00113387	0.116799	0	0.00389814	0	0	0.244067	0.979271	0.67911	1.52587	0.299491	1.55415	0.238916	1.16425	0.577878	1.19386	1.63073	3.65433	0.0932371	2.52673e-18	0	0.00941462	0.0470519	0.0296915	3.26411e-18	0	2.67893e-18	5.75397e-18	0.0151483	0.000492104	6.23849e-20
TCGA-AZ-6601-01A	LCCs	0.117789	0.0100743	0.0112	0.122561	0	0.126235	0	0.034693	0.0106247	0	0	0.0618967	0.0735425	0.111087	0.0937048	0.145613	0.0408953	0.0398912	0.000192778	0	0	0	0	0.514008	0.861752	1.21567	1.45703	1.01624	2.57538	0.425973	2.53006	1.0584	1.23616	1.61528	5.37847	0.450901	0.0103089	0.053403	0.110911	0.041112	0.0330781	0.0132556	0	8.57194e-19	0.010489	0.00648583	0.024064	0.0543237
TCGA-CM-6161-01A	LCCs	0.0436529	0	0.000315993	0.105171	0	0.170086	0.167037	0.00418366	0	0	0.032142	0	0.0102477	0.0579654	0.0361514	0.15008	0.11612	0.00968834	0.0514582	0	0.0457001	0	0	0.392779	0.919654	1.32425	1.94345	0.508806	1.27807	0.250609	1.87432	1.23322	1.09794	1.44206	4.85609	0.147897	0	0.0188316	0.0173469	0.00859793	0.0474929	0.0220902	0.00821549	0	0	0.0141581	0.0352152	0.0225079
TCGA-AZ-4313-01A	LCCs	0.0195831	0	0.0060528	0.218663	0	0.183241	0.0117164	0.0392245	0.0278369	0	0.00150415	0.0375067	0.0168094	0.184306	0.0662547	0.000744296	0.081964	0.0111328	0	0.0922503	0	0.00121031	0	0.188681	1.01822	0.467482	2.32974	0.334871	0.62563	0.051994	0.602565	0.741951	0.692619	1.10937	4.39297	0.0597897	1.75477e-19	0.0175821	0	0.0477057	8.8526e-20	8.62451e-19	0	7.02772e-20	0.0242261	0.000988013	0.00716281	1.29974e-18
TCGA-A6-6652-01A	LCCs	0	0	0	0.102102	0	0.215811	0.100185	0.00270737	0.079046	0	0.0303949	0	0	0.286239	0.00684389	0.0734124	0.0260692	0.0354491	0	0.0417397	0	0	0	0.157411	1.0329	0.673141	1.02375	0.169693	0.192442	0.0722749	0.770569	0.227397	0.930791	1.19873	3.97031	6.40471e-18	0	6.2695e-18	0	0.0619589	0.00697574	0	0	0.0293885	0.00750252	0.000351092	0.00429272	0
TCGA-F4-6808-01A	LCCs	0.131317	0	0.0254596	0.0507711	0	0.246786	0.172804	0	0	0	0.0249256	0.003022	0.00249782	0.223758	0.0363433	0.0398488	0	0.0205671	0	0.021898	0	0	0	0.13353	1.03259	0.515993	2.85502	0.132704	0.636046	0.030066	0.734155	0.200923	0.93692	1.21149	4.21153	0.00731098	0	0	1.53804e-18	0.0141152	0.00323848	0	0	0	0	0.0146737	0.0103692	1.90344e-19
TCGA-AA-A02W-01A	LCCs	0.0752388	0	0.0213107	0.146987	0	0.102516	0.0800918	0.0710366	0.014203	0	0	0.0541453	0	0.12344	0.0771525	0.112834	0.0350414	0	0.086003	0	0	0	0	0.231207	0.987378	0.860963	2.36344	0.437069	1.27086	0.0643367	1.03859	0.434853	0.894186	1.22917	4.16689	0.0779056	4.22374e-19	0	0.00323229	8.21453e-19	0.0250518	3.92585e-19	7.67646e-19	0.00549361	1.4855e-18	0.0186306	0.0357941	0.0105223
TCGA-DM-A28C-01A	LCCs	0.0323639	0	0.0256189	0.0530658	0	0.34355	0.0118067	0.000612691	0	0	0.0472224	0	0	0.237713	0.0768447	0.10316	0.0467718	0	0	0.0212699	0	0	0.2	0.0818924	1.06135	0.716028	0.0839187	0.0856665	0.810986	0.0369708	0.873906	0.168598	0.889702	0.964836	3.38286	0	7.21812e-20	6.10254e-18	0.00743529	0.00516923	0.00802971	0	8.58479e-20	0.0231699	0.0078519	0.00328186	0.0175199	8.21472e-19
TCGA-D5-6927-01A	LCCs	0.121242	0	0.0101035	0.0936872	0	0.110591	0.0540508	0.0811032	0	0.0245435	0.000851577	0	0.0345428	0.0548923	0.0667736	0.177848	0.00645114	0.0182643	0	0.0731685	0.00551497	0.0663707	0	0.40582	0.913121	1.29503	1.92738	0.87867	1.33304	0.384993	2.24234	0.651089	1.48273	1.54721	5.81123	0.222703	2.85184e-19	0.144653	0.0213814	0.0401843	0.0212091	0.000717793	4.05728e-20	0.0100613	0.0179654	0.00669719	0.0457182	0.0199251
TCGA-A6-2671-01A	LCCs	0.068135	0	0	0.0357205	0	0.105565	0	0	0	0	0	0	0.0593698	0.163822	0.0841798	0.245671	0.00150976	0.0655336	0	0.0994182	0.00946737	0.0616083	0	0.373308	0.930699	0.767494	0.890787	0.365075	0.685738	0.0833471	1.7563	0.490633	1.09744	1.52598	5.91947	0.202457	0.0292842	0.11863	0	0.0203572	0	0	0	0.00321972	0	1.85553e-20	0	0
TCGA-NH-A50T-01A	LCCs	0.0681413	0	0	0.0593496	0	0.030865	0.012134	0.049667	0.0537452	0	0.0265029	0.000173401	0	0.281454	0.05405	0.166989	0	0.0835826	0	0.0417773	0.0101132	0.0614562	0.1	0.0985801	1.05789	0.364705	0.31628	0.150287	0.490436	0.183301	0.658221	0.531497	0.843191	0.985678	3.90151	0.0141242	0	0	3.16207e-19	0.043199	0.0103001	6.48598e-19	1.08475e-18	0	0	0.0125757	0.00247051	5.41874e-18
TCGA-AA-A01T-01A	LCCs	0.0889832	0	0.0202089	0.158592	0	0	0.0886388	0.0199857	0.151808	0	0.00987464	0	0.00477435	0.248335	0.157632	0	0	0	0	0.051167	0	0	0	0.14321	1.04154	0.701691	0.491932	0.21644	0.57633	0.049957	0.543133	0.192528	0.753356	0.970979	3.67662	0.0992151	1.08048e-18	0.0244719	0	0.0761578	8.88063e-20	4.22732e-19	1.71685e-18	0.0391399	0.0134923	0	0	4.22724e-18
TCGA-AA-3972-01A	LCCs	0.0354353	0	0.00484068	0	0	0.242843	0	0	0.00537578	0	0.0160504	0	0	0.187852	0.023967	0.248138	0.0134387	0.0400366	0	0.0853128	0.0353253	0.0613841	0	0.245299	0.988312	0.48858	1.00312	0.187728	0.81261	0.0767945	1.17639	0.46995	1.34697	1.29559	4.7037	0.070767	0	0	0	0.00105301	0.013395	9.76151e-19	3.42063e-19	5.4921e-19	0	0.00435125	0.0108733	5.95109e-21
TCGA-AA-3812-01A	LCCs	0.0606713	0	0.0101738	0.00219866	0	0.10983	0	0	0.0438797	0.00143621	0.0223983	0	0.0390214	0.300351	0.0472402	0.11076	0.12235	0	0	0.114136	0	0.0155534	0	0.395962	0.920443	0.739673	1.55671	0.377049	1.15133	0.100001	1.67515	1.021	1.28394	1.39368	5.8343	0.304241	0.00177803	0.18946	0	0.0655076	0	0	0	0.0183861	0.0244589	0	0	1.69732e-18
TCGA-G4-6315-01A	LCCs	0.202927	0	0.0337953	0.0946899	0	0.205395	0.0177628	0.0849863	0.0140267	0	0	0.0556906	0.00125159	0.100065	0.0345894	0.0593248	0	0.0277933	0.0677019	0	0	0	0	0.137671	1.03797	0.519474	0.501963	0.246512	1.56998	0.117202	0.677211	0.203739	1.08145	1.71803	3.18976	0.0226543	0	4.59846e-18	0.0355909	0.0180011	0.0185631	1.95298e-18	0	8.42294e-20	7.34601e-18	0.00356311	0	0
TCGA-G4-6303-01A	LCCs	0.081005	0	0.00604771	0.0664156	0	0.186446	0.0665855	0	0.044102	0	0	0	0.0215151	0.129719	0.0398398	0.0911454	0.118567	0.0573231	0	0.0677638	0.0187756	0.00474918	0	0.308438	0.954069	0.709603	1.95707	0.323958	1.24675	0.0556638	1.56529	0.727295	1.07974	1.72751	5.22573	0.124791	0	0.056172	8.33178e-21	0.00857002	0.0111449	0	8.03723e-19	0.0212204	0	0.0130314	0.030211	0.00136167
TCGA-AA-3968-01A	LCCs	0.0781588	0	0.0421209	0.0758341	0	0.134261	0.0452613	0.0658876	0.048132	0	0	0.00391703	0	0.142145	0.0602799	0.181138	0.0469231	0.0249263	0.0335522	0	0.00140671	0.0160562	0	0.384573	0.922519	1.14261	1.78052	0.511015	1.75529	0.104801	2.01108	0.916208	1.3531	1.77013	5.50925	0.257821	9.91658e-22	0.0588989	0.00994946	0.0583063	0.0292881	2.44817e-20	2.61503e-19	0	0	0.000999068	0.000884828	0.00863995
TCGA-AA-3560-01A	LCCs	0.0404391	0	0.0319945	0.095922	0	0.208676	0.0838581	0	0.0544081	0	0.043517	0	0.0149641	0.0377437	0.0522697	0.12448	0.127563	0	0.0254927	0.00667336	0.0190666	0.0329319	0	0.339797	0.940835	0.882118	0.497753	0.387188	1.4324	0.0917379	1.62385	0.854601	0.98312	1.24798	3.71634	0.19821	2.41058e-18	0.0359138	0.0200836	0.0448175	0.0195652	0.0037036	0	3.61608e-19	0.00643753	0.00755605	0.00886882	0
TCGA-CM-6172-01A	LCCs	0.0574141	0	0.06917	0.0209105	0	0.25886	0.046707	0	0.017632	0	0	0	0.0101335	0.0877591	0.0256627	0.137857	0.0921197	0.017764	0.125206	0	0.0156509	0.0171527	0	0.293418	0.9586	0.713717	0.931994	0.180195	1.67555	0.305535	1.48159	0.955327	1.21323	1.684	5.10396	0.0730246	4.63368e-19	0.0105936	0.0280682	2.82431e-19	0.0220486	1.73893e-20	1.14848e-18	0.00416493	1.16214e-18	0.00072935	0.0115507	0
TCGA-AA-3977-01A	LCCs	0.0414607	0	0.00368046	0.0663125	0	0.173279	0.075783	0.0910831	0	0.0527074	0.00301932	0.00278259	0	0.151946	0.0905651	0.155381	0.0648676	0	0.0115882	0	0.00455377	0.0109908	0	0.362564	0.932922	1.27898	0.650878	0.853035	1.18083	0.454361	1.85455	1.15694	1.27064	1.27046	4.72764	0.213823	0	0.023149	0.0122133	0.0344371	0.0430355	1.4568e-18	0.00424161	1.74458e-18	3.65695e-19	0.00318881	0.00136575	0.0184965
TCGA-AA-A01F-01A	LCCs	0	0	0.0118506	0.0489749	0	0.275521	0.260627	0	0.0427712	0	0	0.0066933	0	0.138922	0.0818398	0.121359	0.0026092	0	0	0.00883167	0	0	0.2	0.0879814	1.05513	0.632851	0.11695	0.114648	0.372824	0.00777326	0.593016	0.158302	1.14347	0.789242	2.82966	0.0204484	0	0	0	0.030364	0.013148	0	3.86405e-20	0.0363701	0.0186139	0.000791777	0	0
TCGA-F4-6855-01A	LCCs	0.0551783	0	0.00975987	0.043092	0	0.152592	0	0.0359697	0.0493658	0	0	0.0592892	0.043509	0.19053	0.0481681	0.224839	0.0420536	0	0.0456541	0	0	0	0	0.307628	0.957298	0.608419	0.419888	0.302844	0.884018	0.100805	2.00425	0.597768	0.882323	1.92512	6.71145	0.121266	0.00207133	0.22944	1.55529e-19	0	0.0108063	0	0	0.00880989	1.49954e-19	0.00554933	0	2.45922e-19
TCGA-AA-3979-01A	LCCs	0.0388738	0	0.0229965	0	0	0.102986	0.108904	0.0502144	0	0.00302329	0.0229759	0.00221505	0	0.174585	0.0498283	0.187257	0	0.0026614	0	0.145697	0.0115853	0.0761968	0	0.155633	1.02491	0.572633	0.164797	0.185832	0.489123	0.0455453	0.799186	0.676113	0.981864	0.997666	3.72321	0.0696216	2.20899e-19	2.55123e-17	0	0.0516449	0.0242801	2.18938e-18	0	1.12675e-17	1.06599e-17	0.00272719	1.18453e-18	1.40004e-18
TCGA-AA-A01I-01A	LCCs	0.0445554	0	0.02359	0.0390953	0	0.224051	0.129498	0.0563968	0.0158526	0.0248528	0	0.011049	0.0052945	0.174865	0.116519	0.0809414	0.0459671	0.00610004	0	0.00137221	0	0	0	0.226932	0.993808	0.779884	0.792704	0.377351	1.05232	0.0440421	1.16767	0.646587	0.936039	1.10458	3.34614	0.0690771	0	2.72242e-18	0.0252071	0	0.0429369	0	0.00376827	4.22937e-18	2.60629e-18	0.00391621	0.0241824	0.0112927
TCGA-CM-4746-01A	LCCs	0	0.0179277	0	0.13048	0	0.174313	0	0.0116703	0.193329	0	0	0.0540731	0.00185399	0.231711	0.0442594	0.032361	0.0042625	0.0577243	0	0.0460349	0	0	0	0.166934	1.03344	0.573007	1.11937	0.414399	0.520125	0.113087	0.491797	0.50574	0.752863	1.01591	3.42359	0.0215895	0	0	0	0.0164393	0.00619106	3.70737e-18	1.868e-20	1.63916e-18	0.00700013	0.00608436	2.29131e-19	0
TCGA-QG-A5YV-01A	LCCs	0.0189102	0.0629545	0	0.0435646	0	0.230746	0.129546	0	0.0100402	0	0.0856479	0	0.0308083	0.161478	0.0970341	0.0248693	0.0625572	0	0	0.0418441	0	0	0	0.191105	1.00589	0.893741	0.687927	0.242208	1.21165	0.100827	0.958232	0.600961	0.899309	1.23897	3.64215	0.0756771	0	2.77516e-19	0.0107239	0.0303885	0.0206547	7.49158e-19	0	0.000351498	2.25793e-19	0.00654471	0.00432407	0
TCGA-AA-3531-01A	LCCs	0.0281013	0.0251537	0.0259031	0.0732868	0.0106148	0.0417652	0.160963	0	0	0	0.0410829	0.0272532	0	0.28219	0.0988213	0.0617461	0.117336	0	0	0	0.00578202	0	0	0.188522	1.01273	0.653702	0.736655	0.262925	0.882232	0.0775316	1.05906	0.312967	0.944609	1.10204	4.07365	0.0675402	0	0.0182922	0.00386962	0.0486317	6.51102e-21	0	4.83465e-18	0.0304175	0	7.8775e-19	0	3.00451e-19
TCGA-DM-A288-01A	RCCs	0.118959	0	0.0236507	0.0100651	0	0.00551238	0	0.016264	0.0339617	0	0.0460377	0	0	0.502807	0.0114366	0.127967	0	0	0	0.103338	0	0	0	0.167912	1.06696	0.358616	0.275499	0.0673622	0.928174	0.0213965	0.64824	0.112001	0.856905	1.0476	3.58117	0.0210582	8.12776e-19	1.93879e-18	0.00942493	8.20881e-19	0.0141082	1.06612e-18	0	0.0118877	2.00745e-18	0.00769811	0.00570758	2.59458e-18
TCGA-QL-A97D-01A	RCCs	0.0540781	0	0.0568168	0.191477	0	0.0992418	0.0803311	0.0443267	0.0824543	0	0.0862914	0	0	0.0559468	0.0715248	0.0907775	0.0283891	0.0162344	0	0.0421098	0	0	0	0.35062	0.94	1.41456	1.06822	0.737303	2.13115	0.104581	1.1772	0.917443	0.963137	1.32649	3.45561	0.202916	5.58853e-19	1.40454e-17	0.101727	0.0252417	0.0583764	1.34103e-20	0.0076113	0.0353122	1.97761e-18	0.0174596	0.0637684	0.0347208
TCGA-AZ-4615-01A	RCCs	0.0454615	0	0.00484996	0.259866	0	0.102787	0.100343	0.018742	0.0134862	0.0104277	0	0.0513087	0	0.0722813	0.0819912	0.156694	0.0113191	0.0143467	0.0560957	0	0	0	0	0.432166	0.901047	1.28447	1.74443	1.38509	0.970002	0.146072	1.83654	1.0537	0.930352	1.03016	5.34779	0.244196	0	0.0411006	0.0220469	0.040538	0.0528451	0	0	0	0	0.00341176	0.0780476	0.125714
TCGA-CM-4752-01A	RCCs	0.102884	0	0.0138989	0.0686976	0	0.0865249	0.132252	0.0654831	0.0461503	0	0.00757009	0.00384891	0	0.114171	0.0964113	0.133047	0.0662339	0	0.0564593	0	0	0.0063673	0	0.401181	0.915473	1.28624	0.457286	0.561474	1.66767	0.160538	1.76084	0.845208	1.12914	1.47286	5.09219	0.229759	0	0.0550665	0.0296319	0.0805763	0.0232297	0	6.01783e-19	0.00159577	8.45139e-21	0.0096205	0.00653583	0
TCGA-DM-A1D9-01A	RCCs	0	0.0256156	0.0102416	0.0680904	0	0.289492	0.0891691	0.0147674	0	0	0.0417796	0.0130506	0	0.085123	0.0872933	0.14048	0.110981	0	0	0.0239168	0	0	0.1	0.112957	1.03849	0.616293	0.233313	0.257168	0.920981	0.0280908	0.895028	0.497402	0.75934	1.07808	3.98141	0.0353481	0	0	0	0	0.016529	0	0	4.74483e-20	2.36555e-18	0.00449132	0.00742407	0
TCGA-CM-4751-01A	RCCs	0.0788902	0.0218492	0.0469215	0.159299	0	0.151808	0.0420534	0.0380579	0	0	0	0.0346528	0.0130472	0.0424793	0.0947545	0.113141	0.0517167	0.0407419	0.0556099	0	0	0.0149769	0	0.433902	0.900424	1.39834	1.25955	0.839095	2.16593	0.227502	1.6946	1.21655	0.915988	1.6829	5.4733	0.357213	1.1867e-19	0.0834079	0.0562019	0.00230907	0.0310832	0.00359892	1.21844e-18	0.00401298	0.000437318	0.011345	0.0204445	0.0180384
TCGA-AA-3949-01A	RCCs	0.0443202	0	0.00394482	0.121031	0	0.119049	0.0782377	0.0315725	0.0258469	0.0306399	0	0.0178987	0	0.106348	0.076533	0.180049	0.0421975	0.0283452	0.02193	0	0.00614745	0.0659087	0	0.536018	0.85331	1.39552	2.29622	1.53587	2.09587	0.538001	2.586	1.55322	1.32809	1.46484	5.37859	0.4484	5.62105e-20	0.0654318	0.112148	0.0332717	0.068077	0	4.65407e-18	0	0	0.00772191	0.0640372	0.143654
TCGA-AA-3710-01A	RCCs	0.00325072	0.0452104	0.0036548	0.0913859	0	0.0786845	0.0920299	0.0722919	0	0.0212421	0	0.0898412	0.00193509	0.0168903	0.0949369	0.181304	0.0167501	0.0436036	0.0452027	0	0.00579016	0.0959956	0	0.514934	0.861583	1.6715	2.84087	1.37945	1.74971	0.30304	2.71583	1.19212	2.22339	1.46645	4.89832	0.398973	5.49347e-20	0.0181931	0.0777081	0.113069	0.0408902	0	0	0	0.00208489	0.00882588	0.10377	0.119939
TCGA-AA-3950-01A	RCCs	0.00175891	0.00637064	0	0	0	0.277996	0.00291573	0.00750342	0.00640373	0.0145786	0	0.0463021	0.0340807	0.0616845	0.076854	0.186906	0.0662286	0.0277252	0	0.0729699	0	0.109722	0	0.51106	0.862822	0.93344	1.26202	0.994239	0.889793	0.26261	2.55494	1.50893	1.49918	1.73619	5.84936	0.359831	1.80897e-20	0.0796482	0.0104004	0.073004	0.0497093	8.94783e-19	7.77831e-20	0	0	0.0041093	0.00915327	0.040066
TCGA-AA-A00N-01A	RCCs	0.0575422	0	0.000968492	0.059426	0	0.199832	0	0	0	0	0.0282126	0	0.0813228	0.158313	0.0218286	0.164402	0.0105037	0.0515547	0	0.113975	0	0.0521199	0	0.342396	0.942042	0.706108	0.308677	0.528385	0.982746	0.0844795	1.90498	0.765248	1.29634	1.88984	6.24437	0.144238	0.00481351	0.197768	0	0.00520774	0.0038943	6.74369e-19	1.56812e-18	0	0.0121146	0.0010927	0	1.57636e-18
TCGA-A6-6138-01A	RCCs	0.0376162	0	0.00634757	0.137291	0	0.106094	0.0756489	0.0684597	0.0294651	0	0.017534	0.0137971	0	0.153329	0.0866456	0.16137	0.024088	0.0211186	0.0421721	0	0	0.0190232	0	0.482882	0.877703	1.36071	1.2827	1.12674	1.97985	0.270907	2.50518	1.18866	1.21699	1.89484	5.38476	0.448469	0	0.0293561	0.0585688	0.0382691	0.0419705	0.0185792	0.00727787	6.24611e-19	1.54894e-18	0.00382118	0.040832	0.0576438
TCGA-D5-6538-01A	RCCs	0.103598	0	0	0.161924	0	0.0474198	0	0	0	0	0.0588953	0	0.00393872	0.258788	0.0109997	0.175291	0.119954	0	0	0.0591913	0	0	0.5	0.0314026	1.08442	0.394612	1.42355	0.232569	0.423726	0.0239531	0.82861	0.160311	1.05545	1.31955	3.73507	1.80519e-18	0	0	0	0.00514755	0.0118355	6.46622e-19	0	0.0175455	4.52545e-18	0.0127166	0.00891566	0
TCGA-AA-3715-01A	RCCs	0.116351	0	0	0.133589	0	0.0725101	0.00619439	0.00411189	0.0461949	0	0.000985434	0.0546984	0	0.118158	0.0904087	0.165472	0.0701207	0.0509367	0	0.0143655	0	0.0559023	0	0.490544	0.873039	1.30806	1.54179	1.02321	1.83059	0.224258	2.09619	1.07632	1.50777	1.35444	6.5123	0.575055	0.00307292	0.196396	0.0516348	0.120032	0	0.0284838	2.67347e-18	0.0219463	0.0430958	5.62426e-20	0.0247441	0.0179888
TCGA-CK-5916-01A	RCCs	0.0237244	0	0.00213355	0.0069758	0	0.217949	0	0.0421174	0	0.0831316	0	0.123174	0	0.0453343	0.116661	0.150951	0.0895448	0.01002	0.0727406	0	0.00603884	0.00950302	0	0.472586	0.880825	1.13273	1.16555	1.24967	1.54236	0.544704	2.35481	1.06906	1.179	1.34913	5.08927	0.302568	2.9237e-19	0.070385	0.0570398	0.0532227	0.0619725	0.0116026	0.0109973	0	3.76465e-19	0.00582345	0.016489	0.0597544
TCGA-AD-6890-01A	RCCs	0.124079	0	0.012214	0.0167842	0	0.180231	0.235458	0	0	0	0.0700604	0	0.0234065	0.160643	0.0952155	0.0430066	0.0286256	0	0.0102765	0	0	0	0	0.294641	0.961491	0.966799	0.99248	0.513924	1.49527	0.739347	1.18572	0.502149	0.886914	1.38097	5.15819	0.165871	6.12312e-20	0.0479246	0.00319443	0.0133303	0.00266229	5.35982e-20	7.31731e-19	2.29169e-20	0	0.00309985	0.00122365	9.94656e-19
TCGA-NH-A50V-01A	RCCs	0.157609	0	0.0380673	0.0704164	0	0.16689	0.0143481	0.0119729	0.0880033	0	0.0515396	0	0	0.0468727	0.0726795	0.142672	0.0379626	0.0277293	0	0.06967	0	0.00356816	0	0.354425	0.936366	1.32275	0.485719	0.374217	1.78968	0.0733509	1.61293	0.627374	0.964999	1.55435	5.30273	0.23364	0	0.0527946	0.0385919	0	0.0348657	1.58667e-18	0.0158445	0.048861	0.0236375	0.00329132	0.0196272	0.00703406
TCGA-CA-6717-01A	RCCs	0.0742691	0.0176831	0.0721966	0.0945932	0	0.170873	0.0564142	0.00998256	0.0170425	0	0	0	0	0.0584085	0.085812	0.122288	0.143489	0	0.0633032	0	0.0135661	7.88382e-05	0	0.53619	0.857042	1.30552	1.53317	0.894941	3.0786	0.270788	2.34184	2.04101	1.0611	2.15617	6.26406	0.531191	0.00207548	0.138746	0.11128	0	0.037687	0.0101482	3.12114e-19	0	3.60471e-18	0.0090416	0.026026	0.0396812
TCGA-A6-6649-01A	RCCs	0.125983	0	0.0416538	0.0580238	0	0.261912	0	0	0.0444435	0	0	0.00206224	0.053758	0.124235	0.0830847	0.0366629	0.0262273	0.0419437	0.0451797	0.01866	0.0361703	0	0	0.361215	0.932977	1.08893	1.28131	0.575793	2.13636	0.184947	1.87678	1.20871	1.66834	2.16589	5.59155	0.275665	0	0.100335	0.0154104	1.31371e-18	0.0167139	0.0072799	0	0.0159909	0	0.00344558	0.00352097	4.45969e-19
TCGA-A6-4105-01A	RCCs	0.0384426	0	0.00143341	0.0850626	0	0.184364	0.0724792	0.0336115	0	0	0.0115462	0.0111044	0.049883	0.0831218	0.11177	0.201958	0.011542	0.0544655	0	0.0423579	0.00685803	0	0	0.432313	0.901017	1.43026	2.28818	0.924048	1.45132	0.149486	2.40489	0.753364	1.38628	1.52781	5.62397	0.314053	0.000107162	0.0986945	0.00635142	0.0645292	0.0300091	1.59677e-20	1.41664e-18	0	5.16424e-18	0.011417	0.0349364	0.031365
TCGA-AA-A00R-01A	RCCs	0.0414229	0.00171827	0.00731037	0.135542	0	0.0816655	0.0745645	0.0886775	0.0167497	0.0111463	0	0.108351	0.00304907	0.0897954	0.0822168	0.124309	0.00489325	0.0574128	0.0538523	0	0	0.0173237	0	0.55239	0.840589	1.90182	2.53204	1.87934	2.02858	0.693975	2.54745	1.23142	1.03762	1.3864	4.90405	0.532556	9.95328e-20	0.0341606	0.132094	0.137276	0.0505317	0.0573859	0.00686406	2.81563e-18	3.45572e-18	0.0135521	0.126702	0.113255
TCGA-CK-6747-01A	RCCs	0.12118	0	0.0974767	0.12163	0	0.14659	0.0606304	0.0314623	0.0402039	0	0	0.0115534	0.018365	0.0543934	0.0829205	0.0808964	0.0941089	0	0.0385886	0	0	0	0	0.29739	0.961168	0.770376	0.456023	0.448835	1.32492	0.47547	1.30678	0.835733	0.841328	1.5139	4.46321	0.140169	1.36959e-18	0.014185	0.0113967	0	0.0197565	0	1.4235e-18	2.08895e-18	2.98101e-19	2.22165e-19	4.18437e-22	0.00177456
TCGA-AU-6004-01A	RCCs	0.166727	0	0	0.0484693	0	0.146732	0.0599351	0	0.0900043	0	0.0447595	0	0	0.0849227	0.0717404	0.128609	0.0929494	0.0278096	0	0.0184528	0	0.0188886	0	0.426734	0.903879	1.2244	0.771467	0.772754	2.23188	0.179922	2.11392	1.48302	1.28564	1.54099	5.67267	0.332819	0	0.0905692	0.0702358	0.0292221	0.0255976	0.00541169	0.00746242	0.0140512	3.16585e-18	0.000778501	0.0115091	0.018827
TCGA-QG-A5Z2-01A	RCCs	0.268444	0	0.0584558	0.104736	0	0.155333	0.0291058	0.0199819	0.0881618	0.0146339	0	0.0137403	0	0.0702738	0.0439295	0.0665287	0.012426	0.0426615	0.0115886	0	0	0	0	0.441524	0.897536	1.48161	1.82011	0.713734	3.63449	0.512866	1.30621	0.87502	1.09574	0.984519	3.12942	0.202946	0	0	0.30353	0.00396669	0.0427416	0.00809197	3.96186e-19	0.0267988	4.61685e-18	0.00871279	0.0522592	0.0365412
TCGA-A6-6780-01A	RCCs	0.052318	0	0.00343656	0.0619889	0	0.117143	0.051807	0.0761193	0	0.0248096	0	0.0798675	0.000170538	0.154007	0.115178	0.199333	0.0228412	0.00879143	0	0	0.0125631	0.019625	0	0.459559	0.887494	1.40043	1.26699	1.19977	1.14518	0.847366	3.08168	0.936431	0.973303	1.13589	3.79916	0.394947	0	0	0.0651775	0.0114742	0.0790997	7.53405e-19	0.00328113	0	0	0.0308002	0.0384614	0.0634013
TCGA-G4-6321-01A	RCCs	0.162062	0	0.0749652	0.249186	0	0.0725701	0.0664805	0.0369231	0.00566145	0	0.00691281	0.0241564	0	0.0566029	0.0258985	0.0697845	0.0426616	0.0361238	0.0700118	0	0	0	0	0.301927	0.962309	0.932737	1.41358	0.830131	2.17756	0.30018	0.85959	0.828474	1.24217	1.11214	2.86979	0.216392	0	5.79402e-18	0.132876	0.0630151	0.0169243	0.00252665	0	0.0107355	0.0274772	0.0125562	0.0273884	0.0530932
TCGA-AY-6196-01A	RCCs	0.0969373	0.0363255	0.0812841	0.068361	0	0.193966	0	0.0720606	0	0	0	0.0412454	0.0379563	0.0503791	0.0871632	0.185878	0.0154856	0	0.0262607	0	0.00246634	0.00423069	0	0.597733	0.819897	2.24787	2.50311	1.56226	3.77325	0.401591	3.42986	1.60124	1.39816	2.79907	6.97607	0.507037	0.314892	0.302415	0.217039	0.0288296	0.0390827	0.114669	4.18504e-22	0.00498747	0	0.00363011	0.127511	0.132341
TCGA-AY-6197-01A	RCCs	0.118972	0	0.0118208	0.101923	0	0.111092	0.0518578	0.0197177	0.0595757	0	0.0993056	0	0	0.188995	0.0483113	0.0996194	0	0.0093273	0.00626862	0.0438137	0.000463349	0.0289374	0	0.26439	0.976525	1.0827	0.518177	0.578415	1.23564	0.155441	1.26826	0.370762	1.31919	1.39017	4.10175	0.125362	0	1.69545e-18	0.0125221	0.0359148	0.0272858	0	0	0.0203181	0	0.00780247	0.00377672	0.00218643
TCGA-AZ-4323-01A	RCCs	0.196817	0	0.048411	0.209635	0	0.108326	0.00854228	0.0936671	0.0808092	0	0	0.00172058	0	0.0373213	0.0465826	0.129672	0	0.0362862	0	0.00220912	0	0	0	0.589795	0.814079	2.74541	3.48438	1.09842	5.26073	0.251358	2.01967	1.38271	1.10188	2.28177	6.41664	0.481176	0.00330928	0.233267	0.622973	0	0.0601437	0.146828	0.00599509	0	2.37811e-17	0.0164903	0.174697	0.154898
TCGA-AA-A00D-01A	RCCs	0.0759879	0	0.0702535	0.0697163	0	0.229441	0.0149038	0.0194078	0.0113325	0	0	0.0683659	0.0210396	0.0318956	0.0940198	0.171153	0.0516122	0.0156675	0.0413512	0	0	0.0138527	0	0.528559	0.856353	1.62099	1.31547	1.24848	2.33906	0.294714	2.46378	1.11287	1.18973	1.46708	4.98347	0.429568	0	0.029908	0.0921463	2.38872e-18	0.0405252	0.0201387	0.0018613	1.5807e-18	0.00245455	0.0135236	0.0636512	0.0558552
TCGA-A6-2679-01A	RCCs	0.0077855	0.000481385	0.128716	0.261236	0	0.023314	0	0.0264471	0.139138	0	0	0.0345427	0.0315367	0.221296	0.0804201	0	0	0	0	0.0450871	0	0	0	0.3922	0.922443	1.19721	1.44875	0.99629	2.25456	0.046288	1.06038	0.546865	1.03506	1.20907	4.56338	0.327685	0.00218447	0.0810308	0.0818153	0.102135	0	0.00617996	0	0.0456062	0.0859319	0	0.0388505	0.00885725
TCGA-AZ-4614-01A	RCCs	0	0.00677949	0	0.386176	0	0	0.0975283	0.0879968	0	0	0.0251699	0.0517401	0.0178988	0.117411	0.0829556	0.103802	0	0.0199722	0	0	0	0.00256932	0	0.198656	1.02512	0.679631	1.69523	0.544176	0.753355	0.109995	0.635938	0.200514	1.01185	0.949787	3.37557	0.0548491	1.73526e-19	0	0	0.0302207	0.00975364	1.48378e-18	0	0	0	0.0167382	0.0223615	0.00779957
TCGA-AZ-4315-01A	RCCs	0.0152923	0.0114425	0.0178381	0.164608	0	0.02121	0.0549898	0.0955419	0	0	0	0.0709223	0.00721443	0.071246	0.131739	0.216667	0.0725325	0.0092249	0.0395307	0	0	0	0	0.371884	0.929223	0.750197	1.41706	0.749085	1.40847	0.31692	1.54671	0.976469	0.764723	1.00394	4.87375	0.218913	1.55886e-19	0.035219	0.0300071	0.0325902	0.0209918	4.13696e-18	0	9.86997e-19	0	0.0150896	0.0150148	0.0100566
TCGA-AY-A71X-01A	RCCs	0.00352618	0	0.043621	0.0251879	0	0.33401	0	0.00356846	0.0589943	0	0	0.0720013	0	0.243689	0.0197595	0.13455	0	0	0.0610919	0	0	0	0.3	0.0666408	1.06837	0.587723	1.14303	0.137561	0.746474	0.12678	0.603269	0.482584	0.779907	0.946007	2.2642	0	0	2.41209e-18	0	8.4606e-20	0.00749454	0	1.29723e-18	0.0268488	0.0262741	0.00713864	0.0135615	2.29998e-19
TCGA-5M-AAT4-01A	RCCs	0	0.0197989	0.0124367	0.238654	0	0	0	0.0560242	0.0636431	0	0.029396	0.000519756	0.00213973	0.225136	0.0733768	0.14489	0	0	0	0.0978186	0.000661343	0.0355048	0.3	0.0699888	1.06826	0.545319	1.39426	0.228971	0.847313	0.0398157	0.78349	0.165079	0.879436	1.24299	3.82381	0.0393594	1.13784e-19	0	3.07545e-19	0.0113382	0.00663357	0	3.49646e-18	0.000334826	0	0.00886871	0.00148797	0
TCGA-DM-A28K-01A	RCCs	0	0.00670967	0	0.0623493	0	0.164707	0	0.0442451	0.0189768	0	0	0.059352	0	0.280635	0.0719435	0.214749	0.00762009	0	0	0.064043	0.00466893	0	0	0.200435	1.01831	0.427013	0.467689	0.263298	0.26511	0.0556965	1.23107	0.251897	0.853185	1.3527	3.67298	0.032589	3.98429e-18	0	0	0.00695481	0.00872241	2.5894e-19	0	0	0.0238356	0.00201341	4.43885e-20	0
TCGA-AY-6386-01A	RCCs	0.0162532	0	0.051625	0.087294	0	0.167561	0.0492216	0.0479791	0.053838	0	0.0355411	0	0	0.160835	0.0777851	0.0619615	0.115395	0.0240359	0.0365706	0	0	0.0141029	0	0.306712	0.955733	0.835412	0.681722	0.358219	1.45936	0.239175	1.26637	1.00662	0.876444	1.27685	3.96167	0.15178	1.93136e-18	0	0.0242063	0	0.0226527	4.3403e-20	2.74326e-18	4.07465e-18	0.00702824	0	3.29879e-18	4.73145e-19
TCGA-AA-3821-01A	RCCs	0.0486135	0	0.00418147	0.0798778	0	0.194182	0.0320353	0.0221557	0.00356835	0	0.0186241	0.0279827	0	0.155542	0.0729471	0.160149	0.0195233	0	0.119533	0	0.0116618	0.0294215	0	0.314657	0.952281	0.859836	1.60449	0.798743	0.748968	0.46544	1.95677	1.01945	1.08849	1.40296	5.20933	0.167288	1.45928e-18	0.0471285	0.00544036	0.0100446	0.0276449	8.67389e-19	4.05713e-20	0	0.0278719	0.00118338	0.0206937	0.00836453
TCGA-CM-6677-01A	RCCs	0.0629096	0	0.0425718	0.113294	0	0.132817	0.0481949	0.0540199	0.0332589	0	0.0122706	0.0135643	0.00544393	0.135983	0.0645891	0.135071	0.0350791	0.024391	0.0865421	0	0	0	0	0.381739	0.923642	1.01523	0.984823	0.512627	1.82957	0.313493	1.48703	0.885408	0.924527	1.7479	5.58056	0.237539	2.16926e-20	0.104573	0.037232	0.00896836	0.0270817	0.00687361	1.61768e-18	0	0	0.00777054	0.010758	0.0108251
TCGA-CM-5861-01A	RCCs	0.0773107	0	0.00381982	0.271144	0	0.0312786	0	0.0492541	0.0453436	0	0	0.089242	0	0.173965	0.158172	0.0498674	0.00255312	0.000742711	0.0428251	0	0	0.00448149	0	0.1902	1.02766	0.558866	1.14843	0.56232	0.41451	0.268155	0.943171	0.506407	0.991953	1.26839	4.35528	0.0525124	0	0	8.02277e-19	0.0137956	0.0141529	2.92953e-18	1.73058e-20	0	2.17641e-18	0.00395586	0.00266009	0.0117609
TCGA-F4-6703-01A	RCCs	0.0381681	0	0.0210387	0.109029	0	0.110686	0.0412316	0.0295776	0.0198676	0	0.0336339	0.0260847	0.0339127	0.143067	0.0918783	0.163641	0.00876355	0.0318665	0.0643819	0	0	0.0331718	0	0.573409	0.835964	1.56711	1.45414	1.32218	2.10975	0.444001	3.30947	1.31414	1.40216	2.30029	7.43172	0.574535	0.15891	0.31907	0.0764818	0.0751826	0.0334598	0.0177042	4.52244e-20	1.14928e-18	0	0.0024085	0.0233593	0.0500448
TCGA-AZ-6605-01A	RCCs	0.128338	0	0.0704368	0.0279819	0	0.252099	0.00802241	0.00506302	0.00125479	0	0.00316198	0	0	0.119954	0.0892572	0.150158	0.0693666	0	0.0424319	0.0249923	0	0.00748154	0	0.520713	0.85991	1.3773	1.28606	0.617174	2.41663	0.162977	2.27474	1.36456	1.32013	2.31908	6.85952	0.376051	0	0.20998	0.0272192	0	0.0282719	0.0167474	1.83708e-18	7.54672e-21	0.00017815	0.00775781	0.0173414	0.0122731
TCGA-CM-5349-01A	RCCs	0.127946	0	0	0.0417448	0	0.0930382	0	0.0101616	0.036493	0	0	0.028836	0.0204983	0.310677	0.0907372	0.167219	0.042868	0	0.0297815	0	0	0	0	0.467134	0.883544	0.545618	0.916717	0.17867	1.72702	0.0693597	2.23543	0.974462	0.872451	1.60827	5.89568	0.253537	0.00269811	0.123141	0.0357536	6.10672e-19	0.0116465	0	0	1.00902e-19	0	0.00914716	9.2512e-19	6.5836e-19
TCGA-NH-A50U-01A	RCCs	0	0.0774792	0	0.0220116	0	0.140257	0	0.000543571	0.0436171	0	0.0249419	0.0126676	0.0139492	0.237829	0.0202821	0.232078	0	0.136942	0.0374014	0	0	0	0	0.196853	1.01078	0.630546	1.10963	0.159928	0.447676	0.365247	1.54821	0.402896	0.939814	1.40205	4.48352	0.0989014	0	0.0384917	0.00493552	0	0.00786534	0	2.01341e-18	0.00639409	0.00578838	0.00841291	0.00312892	0
TCGA-G4-6627-01A	RCCs	0.11707	0	0.0483998	0.106995	0	0.167761	0.0657207	0.0537358	0.00702387	0	0	0.00413601	0	0.0431139	0.0761477	0.133983	0.0184085	0.0358048	0.109436	0	0	0.0122644	0	0.472204	0.884096	1.38336	1.19446	0.867248	2.73631	0.270402	1.76313	1.08925	1.47087	2.16779	6.00809	0.363586	0.00233608	0.155871	0.05483	0.00931659	0.0344025	0.0101177	0	0	3.41701e-18	0.00987757	0.0149785	0.0336833
TCGA-DM-A28G-01A	RCCs	0.0325897	0	0.0502312	0.116787	0	0.281669	0.0272939	0.0153313	0.0419248	0.0183533	0.00409468	0	0.0046997	0.131152	0.0251912	0.147679	0.0809013	0.00775329	0	0.0143487	0	0	0	0.2049	1.00339	0.768771	1.26237	0.265044	1.27301	0.259269	1.01868	0.531661	0.699226	1.19599	3.52741	0.0349285	0	0	0.0152695	0	0.0211971	0	0	0.00145238	1.60204e-19	0.00993944	0.0155873	0.000488805
TCGA-D5-5539-01A	RCCs	0.0935287	0	0.0224187	0.003306	0	0.252453	0.00381356	0.0184399	0.00872943	0	0.0129565	0	0.00558665	0.190587	0.0588389	0.134764	0.0873673	0.00475548	0	0.0643606	0.0128054	0.0252887	0	0.41597	0.908719	0.642071	0.825498	0.308364	1.59447	0.147295	1.73145	0.914615	1.29	1.68504	5.49648	0.193713	0	0.0612193	0.00571813	6.07169e-19	0.0167033	0	3.6888e-19	0	0.0073573	0.00169567	3.64361e-20	0
TCGA-CM-4744-01A	RCCs	0.0190584	0	0.0042517	0.367013	0	0	0.112555	0.0733907	0.0767867	0	0	0.0351794	0	0.0485725	0.0685537	0.108123	0.0481979	0.00960466	0.0287139	0	0	0	0	0.342744	0.948163	0.930978	1.63627	0.855965	1.02723	0.174125	0.802381	0.644931	0.657918	0.759452	3.17969	0.188581	9.28291e-19	1.8405e-18	0.026396	0.0717586	0.0336217	3.3004e-18	7.80849e-18	0	0.00713042	0.0298455	0.0602224	0.0614256
TCGA-CM-6167-01A	RCCs	0.106781	0	0.0162342	0.0845487	0	0.103755	0.00523128	0.0288943	0.0599196	0.00725252	0	0.0107255	0	0.0536522	0.0734702	0.175403	0.0713616	0.00394835	0.176546	0	0.022276	0	0	0.478286	0.882966	1.2615	0.901221	0.677897	2.44825	0.163708	2.222	1.46621	1.17217	3.07161	7.35329	0.33165	0.0261986	0.252451	0	0	0.00494652	0.0106233	7.06576e-18	0	5.83185e-18	0	0.000217925	0
TCGA-4N-A93T-01A	RCCs	0.143815	0.0125977	0.0981647	0.16673	0	0.118526	0	0.124942	0.062333	0	0	0.0150634	0.00273592	0.0489398	0.0478208	0.0930955	0.0610841	0.00415198	0	0	0	0	0	0.199475	1.01602	0.794019	0.964921	0.204767	1.69774	0.065278	0.768087	0.621534	0.747545	1.05896	2.90377	0.0337958	0	8.55448e-18	0.063159	0.0228572	0.00159674	2.53135e-19	6.20724e-19	0.0548084	0.00227115	0.00381538	0.0133553	8.32442e-19
TCGA-CM-6166-01A	RCCs	0.0151977	0	0.00819716	0	0	0.227178	0.180485	0.015954	0.0326483	0.00243417	0.00696704	0	0.000719642	0.320786	0.0131122	0.103316	0.0221109	0.0508946	0	0	0	0	0	0.202487	1.01104	0.671406	0.995869	0.148701	0.388434	0.0235332	0.912967	0.313933	0.668728	1.299	4.50421	0	0	0.0327175	8.62133e-19	0	0.0145396	3.48354e-18	0	6.63935e-18	3.1052e-18	0.00349744	0	0
TCGA-CK-4951-01A	RCCs	0.020612	0	0.00416033	0.0767277	0	0.0995281	0.0531508	0.0943103	0.0314449	0	0	0.0459208	0.00447423	0.150167	0.0905107	0.167411	0.010379	0.0533116	0.0423179	0	0	0.0555735	0	0.465131	0.88561	1.18496	1.19738	0.823094	1.04496	0.373085	2.19288	1.38221	1.2746	1.54103	5.94198	0.316892	0.000736604	0.13327	0.0105523	1.64469e-19	0.0305042	0.0106618	0.00717925	0	5.10531e-21	0.000388678	0.0168928	0.0283634
TCGA-AA-A02R-01A	RCCs	0	0	0	0.210076	0	0	0.0965457	0.0428856	0.0699131	0	0.00458261	0.0353474	0.0105505	0.175899	0.116851	0.174285	0	0.0120682	0.0509962	0	0	0	0	0.518382	0.857654	1.33933	1.23595	1.18253	1.33435	0.19891	2.39763	0.970327	0.752309	1.18216	4.81838	0.432496	9.04458e-19	0.028549	0.0809092	0.189538	0.0221296	0.00205751	0	0.0128498	0.0292812	0.00756867	0.0572137	0.0708879
TCGA-AY-5543-01A	RCCs	0.0684491	0	0.029352	0.13755	0	0.152917	0.0896097	0.0837137	0.0267713	0	0	0.0125723	0	0.13255	0.0804353	0.09414	0.0400747	0.0465263	0.00533901	0	0	0	0	0.310426	0.956671	1.00352	0.566927	0.433717	1.47283	0.0622463	1.12757	0.475081	0.800351	1.10034	3.09666	0.218543	0	0	0.0615506	0.00321257	0.0447699	0	0	1.11762e-19	8.06532e-18	0.00653373	0.0157327	0.00848812
TCGA-AA-3815-01A	RCCs	0.0761458	0	0.0148588	0.160486	0	0.0870595	0.0800241	0.0529122	0.0332009	0	0.0301621	0.0150617	0	0.109939	0.0900911	0.143177	0.022717	0.0236222	0.0474575	0	0	0.0130848	0	0.485228	0.877026	1.73631	2.10631	1.20795	1.8232	0.826403	2.18544	0.971204	1.19075	1.13085	4.72297	0.491351	5.45796e-19	0.0146307	0.0628446	0.121608	0.0364416	0.00778008	0	0	0.0328273	0.0031416	0.0613961	0.0704913
TCGA-D5-5538-01A	RCCs	0.0820223	0	0.0586738	0.0673096	0	0.204119	0	0.0289983	0.0133481	0	0	0.0214932	0	0.187675	0.052361	0.16532	0.0331454	0.0243816	0	0.00798183	0.0190456	0.0341246	0	0.455689	0.890065	1.02977	1.56477	0.531264	1.93593	0.121636	2.61716	1.33095	1.13132	1.55824	5.51095	0.336962	0.000368167	0.057414	0.0392062	0.0138753	0.0393582	7.62733e-20	4.36287e-19	0	0	0.0031169	0.0124324	0.0101241
TCGA-A6-6782-01A	RCCs	0.159628	0	0.0850359	0.182018	0	0.0294074	0.0500954	0	0	0	0	0.0194464	0.102416	0.105581	0.0659772	0.136908	0	0.0241324	0	0.0278089	0.000223539	0.0113222	0	0.418733	0.9073	0.895661	1.23884	0.796233	1.88608	0.150354	1.81833	0.718117	1.23141	2.05717	5.63202	0.255333	0.0912127	0.0724603	0.0110909	0.0350247	0.0113937	1.18028e-20	0	4.56463e-19	5.22076e-18	0.00811511	0.0102906	0.00644223
TCGA-G4-6311-01A	RCCs	0.238956	0	0.00941324	0.0495825	0	0.0922183	0.0606431	0.0249481	0.0137663	0	0.0137268	0	0	0.251161	0.041606	0.122115	0.014655	0.0123095	0.0059118	0.0322858	0.00437345	0.0123277	0	0.441333	0.896672	0.736403	1.66295	0.183548	2.79599	0.104637	1.99599	0.661581	1.21805	1.34069	6.17401	0.170425	4.50745e-21	0.113724	0.140559	0.0197289	0.013488	0	0	2.51945e-20	0	0.00330058	0	0
TCGA-AD-6888-01A	RCCs	0.0937702	0	0.0309439	0	0	0.258459	0.0753058	0	0	0	0.0683797	0.0291853	0	0.260993	0.0534542	0	0.0206405	0.108869	0	0	0	0	0.1	0.110667	1.04723	0.531604	0.822614	0.133475	0.811831	0.0397375	0.683619	0.336772	1.28528	0.756584	2.52554	1.0823e-18	5.0821e-19	0	1.55936e-19	0.0254717	0.00132849	1.32332e-18	5.81346e-18	0.00394874	1.12321e-18	0.00491832	0	0
TCGA-G4-6628-01A	RCCs	0.0376969	0	0.00453044	0.242808	0	0.0327318	0.0319689	0.0714972	0.00274093	0	0	0.103019	0.00882088	0.041373	0.0904311	0.193812	0.018063	0.0656893	0.0446264	0	0	0.0101918	0	0.545774	0.842415	1.65766	2.55698	1.61336	1.78448	0.66277	2.44601	1.2226	1.07047	1.75818	4.90023	0.612172	0	0.00543002	0.0786536	0.155866	0.052921	0.0161005	0	0	4.75018e-18	0.010506	0.119211	0.12771
TCGA-AA-3862-01A	RCCs	0.0418443	0.0350575	0	0.0306213	0	0.25234	0	0.0741984	0	0.00798449	0.0053902	0.0119305	0	0.0542772	0.087386	0.127346	0.0523949	0.051971	0.0655265	0.0379328	0.0566084	0.00719039	0	0.351178	0.936721	1.12832	1.41208	0.666905	1.50872	0.233175	1.57965	0.74218	1.21882	1.19115	4.20569	0.22464	1.10801e-18	6.62803e-18	0.0435015	0.0456752	0.0524159	0	0	1.8137e-18	0	0.00264431	0.0205224	0.0289352
TCGA-AA-A01P-01A	RCCs	0.0506333	0	0.0825193	0.213754	0	0	0.0745686	0.0436597	0.0566961	0	0	0.0427642	0	0.0652667	0.0829646	0.155077	0.0257237	0.031183	0.0385083	0	0	0.0366815	0	0.534105	0.853813	1.51703	2.25767	1.47914	2.34772	0.304658	2.64599	1.01246	1.35474	1.86718	6.10234	0.384542	5.41603e-20	0.143454	0.119307	0.0534261	0.0170334	0.0265624	5.7933e-19	1.03518e-18	0.0216257	0.0030621	0.104357	0.0996084
TCGA-CM-5863-01A	RCCs	0.116815	0	0.044534	0.0970567	0	0.190591	0	0	0.00541923	0	0.017512	0	0.0409621	0.162663	0.0800203	0.155829	0.0195118	0	0	0.0566983	0	0.0123882	0	0.320016	0.951852	0.631628	1.35058	0.314105	1.40179	0.074328	1.3907	0.747048	1.22107	1.65796	5.94099	0.202788	0.00253994	0.136999	0	4.45409e-18	0.00379161	3.37788e-18	2.38596e-18	1.05773e-18	0	0	0	1.79096e-19
TCGA-AZ-6598-01A	RCCs	0.0475689	0	0.0038531	0.0749167	0	0.193702	0.0521268	0	0	0	0.0467685	0.0553698	0.0161052	0.114455	0.110162	0.166317	0.0549886	0	0.0636654	0	0	0	0	0.349048	0.938732	0.632687	0.238783	0.886348	0.90775	0.375954	1.70066	0.416065	0.861929	1.26782	4.49859	0.166571	3.46137e-19	0.0442421	0.0183927	0.0853283	0.0280229	0	5.9051e-19	4.69432e-18	0.0257782	7.30927e-20	1.49464e-19	0.0131292
TCGA-DM-A285-01A	RCCs	0.0862614	0	0	0.0242989	0	0.171314	0	0	0.0826403	0	0.00702616	0.0207752	0	0.295707	0.0568741	0.228156	0.0183766	0	0.00527557	0	0.00329532	0	0	0.154687	1.03646	0.432196	0.711319	0.105712	0.622655	0.305805	0.972066	0.569999	1.15018	1.3905	5.54653	0.0302416	0	0.0940046	0	9.12681e-18	0.00425522	0	0	0	6.60854e-18	0.00132805	0	0
TCGA-G4-6294-01A	RCCs	0.0762809	0	0.0136412	0.0575731	0	0.216069	0.147555	0.0384966	2.69774e-05	0	0.0300994	0	0	0.0742522	0.0487943	0.139475	0.157736	0	0	0	0	0	0	0.220893	0.98955	0.743845	0.857447	0.201011	0.727194	0.0336429	1.20629	0.643609	0.888508	1.1174	3.6569	0.0699903	6.93548e-20	9.62692e-18	0	0.0166808	0.0228813	0.00795605	0	0	0	0.00680155	0.0240801	1.49287e-19
TCGA-A6-4107-01A	RCCs	0.204269	0	0.0578735	0.0621591	0	0.247961	0	0	0.0203118	0	0	0	0.0098007	0.0700161	0.0592004	0.139678	0.050377	0	0	0.0783527	0	0	0	0.382424	0.924812	0.970561	0.311364	0.264421	2.12719	0.0510161	1.62749	0.985415	0.822528	1.46792	5.25609	0.220969	0	0.0658915	0.0439648	0.00445195	0.0163159	1.10489e-20	2.19872e-18	0	0.0186983	0.000341916	0.00177708	0.0034035
TCGA-DM-A1D4-01A	RCCs	0.0427714	0	0	0.0682424	0	0.32448	0.0577757	0	0.0573935	0.00806974	0.036661	0	0.00429397	0.127835	0.0685027	0.0491117	0.0344081	0	0	0.120454	0	0	0	0.15579	1.0291	0.832128	0.48993	0.34535	0.747514	0.359223	0.627161	0.456359	0.798544	0.944542	2.6654	0.0161526	0	7.12686e-18	0.0155073	3.36906e-18	0.0275467	0	1.89645e-18	0.0271202	0.0234828	0.00640837	0.0225673	0.00557665
TCGA-CA-6716-01A	RCCs	0.15134	0	0.00731716	0.02032	0	0.255068	0.0993897	0	0.0189358	0	0.0409113	0	0.000839481	0.145496	0.037282	0.150748	0.0560679	0	0	0.016284	0	0	0	0.150202	1.0211	0.688346	0.204174	0.0909147	1.0901	0.0277746	1.10086	0.361869	0.972796	1.44255	5.31896	0.00213206	0.00102702	0.0387713	0	1.57813e-20	0.0064316	0	1.14869e-18	0.0183844	9.81453e-19	0.00206441	0.00349869	6.55851e-19
TCGA-CK-4952-01A	RCCs	0.0524592	0	0.0143864	0	0	0.239874	0.0195244	0	0	0	0.00485455	0.0047839	0	0.229682	0.0470425	0.133033	0	0.0384118	0	0.0461152	0.0311741	0.13866	0	0.275048	0.976796	0.402698	0.132715	0.142343	0.972366	0.0271894	1.40772	0.585537	1.13347	1.37471	3.79168	0.0730859	3.02335e-19	0	0.0123479	0.029566	0.0192131	0	0	1.97806e-18	0.00897894	0.00123852	1.99606e-18	0
TCGA-AA-A01V-01A	RCCs	0.0786499	0	0.0368781	0	0	0.338187	0.159811	0	0	0	0.0384371	0.0627594	0	0.195154	0.00695617	0	0.00200496	0.0715252	0.00963686	0	0	0	0	0.25791	0.983572	1.3558	2.42015	0.370485	0.944022	0.164275	1.08472	0.235784	1.06264	1.06684	3.00085	0.10464	0	0	0.00679241	0.0498629	0.0174001	4.50248e-19	2.55133e-20	0.0632563	0.0214978	0.00421034	0.00606204	0
TCGA-AA-A01G-01A	RCCs	0.0607118	0.0837748	0	0.0692661	0	0.205066	0	0.0324417	0	0	0.00854103	0.0426453	0.0191191	0.232997	0.0537098	0.0157579	0.0283077	0.0408553	0	0.0940758	0.0127302	0	0	0.195552	1.00921	0.749065	0.556392	0.390937	1.2058	0.118394	0.835142	0.433504	1.15486	1.20566	4.07363	0.0434613	4.85483e-19	2.54521e-19	0.0152148	0.0248009	0.0162365	0	0	0.00127976	0	0.00506691	0.00905941	0
TCGA-AA-3870-01A	RCCs	0.118768	0	0.0269892	0.0791352	0	0.0800447	0	0	0.0521127	0	0	0.0903181	0	0.035425	0.0568926	0.263147	0.0926068	0	0.0372767	0	0.0360787	0.0312051	0	0.41772	0.907856	0.920638	1.12889	0.449229	1.77199	0.103754	2.01975	0.870686	1.31343	1.55591	5.98925	0.379664	0.000555827	0.157382	0.0551114	0	0.0062047	0	3.43344e-19	0.0114259	0.014584	0.0023931	0.00102803	0.0110501
TCGA-CM-6169-01A	RCCs	0.0220606	0	0.0196837	0.132896	0	0.0654859	0.12232	0.0279609	0.0459965	0	0.00649385	0.00110034	0.0256055	0.111093	0.0699599	0.141784	0.0649232	0.0172633	0.0725551	0	0.0405572	0.0122612	0	0.489491	0.879556	1.48098	1.81015	0.796354	1.88634	0.253413	2.69108	1.41626	1.34201	2.41563	6.16221	0.331249	0	0.147549	2.77623e-20	0	0.0436386	0	0	0	0	0.0113049	0.0364003	0.0336137
TCGA-AA-A00A-01A	RCCs	0.129152	0	0.000842345	0.0117666	0	0.257713	0	0	0.000156439	0	0	0.0762805	0	0.129948	0.111535	0.224229	0	0.0198841	0	0.0384936	0	0	0	0.380764	0.926186	1.04197	0.59552	0.841631	1.41246	0.387223	1.56252	0.593183	1.08878	1.40033	5.30331	0.259894	0	0.0269659	0.0254487	0.0854915	0.0247872	0	0	0.00433979	0.0439559	0.000690754	0.000952073	0.010788
TCGA-D5-6530-01A	RCCs	0.0278582	0	0.0278567	0.10979	0	0.134121	0.0766316	0.0543774	0.00558324	0.00886736	0	0.0573187	0	0.159142	0.100549	0.147423	0.0015257	0	0.0541369	0	0	0.0348193	0	0.408808	0.911883	1.26091	1.08774	0.90425	1.74589	0.486721	2.1369	0.898238	1.30172	1.22542	4.47545	0.30587	1.63086e-20	1.52864e-18	0.0624976	0.033688	0.0295286	0.00524929	0	0.00705717	0.0238481	0.00472857	0.014165	0.0277444
TCGA-AA-3534-01A	RCCs	0.0382989	0	0.000330021	0.043242	0	0.189022	0.120399	0.0187579	0.0198734	0	0.00781385	0.0065956	0	0.100081	0.0487105	0.215052	0.0580819	0.0191114	0.108606	0	0	0.00602614	0	0.258034	0.973286	0.934709	2.03216	0.304165	1.16886	0.0799231	1.49368	0.768088	1.1901	1.41185	4.59548	0.131425	3.91601e-19	0.039577	0	0.0226466	0.0183023	0.00323226	1.07785e-19	0	9.28971e-19	0.00391372	0.0100086	0.000279761
TCGA-CM-6680-01A	RCCs	0.0516351	0	0.00638177	0.0564094	0	0.311326	0	0	0.0740271	0	0.00847601	0	1.38885e-05	0.0978924	0.0636675	0.141864	0.0639387	0.0447291	0	0.0796387	0	0	0	0.361952	0.933572	1.46798	1.17623	0.576827	1.65143	0.206552	1.90277	0.888267	1.00527	1.72484	5.32558	0.179254	0	0.099347	0.0125558	2.49462e-19	0.0300207	0.00651077	0	0.0221843	0.0474094	0	0.0021352	0.00482036
TCGA-AD-A5EK-01A	RCCs	0	0	0.00747269	0	0	0.32774	0.0735806	0.0710683	0.00603876	0.0178349	0.00595667	0.0186631	0	0.118101	0.030765	0.161472	0	0.110603	0.050704	0	0	0	0	0.149121	1.02595	0.828717	0.923833	0.273355	0.498919	0.0484514	1.0555	0.323682	1.07192	1.38193	4.38437	0.0379691	2.31711e-18	0	0	0.00316142	0.0122002	0	1.01811e-18	0.0117028	3.10138e-18	0.0054864	0	4.85384e-18
TCGA-AA-3663-01A	RCCs	0.0799964	0	0.00817454	0.0579442	0	0.116163	0.0135036	0.0551427	0.00683976	0	0	0.0279187	0	0.166914	0.068722	0.165161	0.0327989	0.0124982	0	0.154272	0.0176952	0.0162559	0	0.331053	0.948531	0.625016	0.484941	0.43083	0.58098	0.0840573	1.58252	0.670483	0.909049	1.26408	3.80948	0.159044	0	0	0	0.0162515	0.0239681	3.09992e-19	0	0	0	0.00305602	5.34869e-19	1.82582e-18
TCGA-AA-3520-01A	RCCs	0.0535442	0	0.0167455	0.0686375	0	0.188828	0.0139273	0.0303239	0.00338769	0	0	0.00723593	0	0.0272086	0.0729273	0.219009	0.127671	0.0253095	0.0578045	0.0254084	0.0213484	0.0406838	0	0.367877	0.929235	0.959722	1.22787	0.313422	1.47924	0.0935241	1.96803	0.985931	1.22147	1.63626	5.79008	0.284838	0.000637831	0.105749	0.0113519	1.39142e-19	0.0194868	0	0	2.46504e-19	0	6.02264e-21	0.00563472	0
TCGA-AA-3543-01A	RCCs	0.0399094	0	0.0192087	0.123932	0	0.225938	0.0029198	0.0525168	0.000696277	0	0	0.0922762	0.0104835	0.0556306	0.0987261	0.172864	0.0356032	0.0289123	0.0284114	0	0.00815231	0.0038193	0	0.440902	0.896723	1.41833	2.4153	1.29555	1.6381	0.400349	2.10826	0.956423	1.15473	1.13739	4.93341	0.358467	0	0.0215912	0.0463037	0.104592	0.0198618	3.26629e-19	0	2.22686e-18	0.0667048	0.00799773	0.0690591	0.080448
TCGA-AZ-5407-01A	RCCs	0.0340133	0	0.0700426	0.141214	0	0.375024	0	0.0208808	0.0499321	0.0205318	0	0	0	0.0427371	0.0213792	0.116609	0.033613	0	0.0720169	0.00200553	0	0	0	0.31412	0.960775	1.11134	2.77053	0.40659	1.81673	0.21686	1.14222	0.705088	0.74062	1.28774	3.20015	0.115066	0	8.45638e-19	0.0499386	0	0.0591813	6.87814e-20	7.1605e-19	6.42663e-19	0.0397364	0.0191026	0.0466196	0.0336503
TCGA-G4-6314-01A	RCCs	0.123613	0	0.00879385	0.0927484	0	0.239735	0.0485387	0.0148518	0.00982612	0	0.00943286	0	0.00501013	0.0578331	0.0888951	0.195902	0.0804228	0	0.0174857	0.00691189	0	0	0	0.343514	0.940768	0.822042	0.787816	0.285498	1.17907	0.045818	1.51901	0.892683	0.819072	2.05546	6.66775	0.228214	0.00359576	0.249024	3.63134e-18	0	0.0134987	0	0	0	0	2.39614e-20	0.00122998	0
TCGA-CM-5348-01A	RCCs	0.0518419	0	0	0.0466057	0	0.112291	0	0.00741611	0.0634097	0	0	0.0102949	0.0383873	0.259335	0.0416394	0.119811	0.0849623	0.0521408	0.0904349	0	0.00324742	0.0181818	0	0.453528	0.891454	0.850977	0.496162	0.401523	1.00249	0.0757842	2.51011	1.56578	1.45444	1.69818	6.38672	0.350654	0.00695207	0.193116	0	0.0235481	0.0107516	0	1.77055e-18	0.00722458	0	7.59058e-19	6.08708e-19	0
TCGA-CK-6751-01A	RCCs	0.0263279	0.0243277	0	0	0	0.268024	0	0	0.013285	0	0.0530766	0	0.0144869	0.247048	0.0712296	0.0666503	0.0295741	0.0500214	0	0.135949	0	0	0	0.289675	0.969917	0.894322	1.45829	0.453777	1.04965	0.34104	1.19714	0.917031	0.793649	1.70922	5.59743	0.139962	0	0.111901	0	0	0.0246857	2.4036e-19	7.5244e-19	3.57038e-18	1.5779e-18	0.000407105	0	3.8927e-22
TCGA-AA-3675-01A	RCCs	0.086524	0	0.00699323	0.030916	0	0.227027	0.0936638	0.0442693	0.00479979	0	0	0	0	0.111316	0.0915053	0.141473	0.0247186	0.0353842	0	0.0526124	0	0.0487972	0	0.236394	0.985734	0.883405	1.25569	0.231736	1.06837	0.0504919	1.08405	0.633744	1.13488	1.18312	4.80731	0.066255	0	0.0027752	0	0.0272659	0.017602	0	2.1108e-19	0.00153441	0	0.00403133	0.00802024	0
TCGA-AA-3869-01A	RCCs	0.0332806	0	0.0010667	0.064354	0	0.210057	0.119863	0.0162639	0	0	0	0	0.0239285	0.101183	0.0969058	0.147961	0.0627487	0.0172764	0.0266245	0	0	0.0784872	0	0.402944	0.914496	1.01969	1.23356	0.65688	1.08821	0.0526427	1.90443	0.83275	1.44808	1.37874	4.55392	0.221382	2.01418e-18	3.86368e-19	0.0054568	0.022757	0.0313665	0	1.48538e-18	4.76462e-21	0.00312963	0.00611856	0.0249661	0.00649838
TCGA-DM-A282-01A	RCCs	0	0.00467466	0.0192303	0.104072	0	0.1836	0.0312189	0.0216266	0.0408984	0	0	0.0824871	0.0173007	0.160137	0.0452958	0.194136	0.0472059	0	0.0481166	0	0	0	0.2	0.0809646	1.05374	0.420918	1.13474	0.0993871	0.384544	0.0286445	0.894578	0.294756	0.892231	1.18225	4.70482	0.0336798	0.001317	0.0556334	0	4.22359e-19	0.00138991	7.83657e-19	1.45328e-18	0.000382917	0	0.0104494	0	1.99341e-18
TCGA-D5-7000-01A	RCCs	0.0237546	0	0.0540509	0.127414	0	0.152672	0.0338171	0.0681918	0.00639294	0	0.0130793	0.0116774	0	0.123081	0.063927	0.142981	0.0115938	0.0175128	0.0407343	0.0094031	0.0478335	0.051884	0	0.340307	0.941275	0.96605	1.12235	0.602955	1.29264	0.0738065	1.63769	0.819317	1.33341	1.68957	5.6026	0.120666	1.41713e-18	0.0663611	0.00356706	2.64519e-18	0.0232708	0.00625717	7.51913e-19	0.00327257	0	0.00662803	0.00829592	0.00468122
TCGA-NH-A8F8-01A	RCCs	0.140692	0	0.0584787	0.123437	0	0.0588469	0.00950874	0.00255497	0.0344115	0	0	0	0	0.126098	0.120025	0.231508	0.0190812	0.0204227	0.0113324	0.0416393	0.00196288	0	0	0.297359	0.964729	0.782597	0.290022	0.286927	1.34118	0.0778426	1.58562	0.422339	0.938731	1.56584	5.29108	0.186785	0.00328047	0.0800573	0.0116434	0.00198011	0.00578751	0.00600836	0	0.0235016	0	0.00744319	0.0137043	0
TCGA-AA-3956-01A	RCCs	0.11483	0	0.102641	0.0556957	0	0.151562	0.0785102	0	0.0522303	0	0	0.0264594	0.00461283	0.0672115	0.0298454	0.0857941	0.0470969	0.0351394	0.134029	0	0	0.0143419	0	0.350891	0.936583	1.04706	0.851717	0.33263	1.82983	0.265283	1.46969	0.911661	1.40676	1.61397	5.1036	0.172368	1.68247e-20	0.0269355	0.0214673	0.00611192	0.0267604	0	0	0.00519311	6.87119e-19	0.00359532	0.0125895	0.00693189
TCGA-CK-5912-01A	RCCs	0.137013	0	0.0766321	0	0	0.23086	0.11373	0	0	0	0.0321471	0	0.0224602	0.173754	0.0406719	0.0626219	0.0793375	0	0.0272253	0.00354654	0	0	0	0.29416	0.961055	0.636634	0.174711	0.160532	1.35812	0.035729	1.12195	1.0601	0.940327	1.76465	4.21897	0.0720891	0	1.27123e-18	0.00380024	0.0130986	0.0312107	0	6.24213e-19	0.00525225	0	0.000515432	0.0135401	0
TCGA-AD-6895-01A	RCCs	0.0089752	0	0	0.235687	0	0.0222975	0.0672648	0.0672071	0.0100038	0	0.0413873	0.0331981	0	0.1112	0.0868799	0.139296	0.0356392	0.0293719	0.111592	0	0	0	0	0.38735	0.921862	1.17939	1.60869	1.12039	0.909601	0.310779	1.4377	1.1203	1.13808	1.50902	5.48806	0.264367	0	0.0705615	0.00709242	0.0574439	0.0226272	5.98955e-20	1.37523e-18	0	0.0128553	0.0134636	0.0447764	0.0345981
TCGA-CM-5860-01A	RCCs	0.00483325	0	0.00682217	0.136851	0	0.127332	0.0214833	0.0481564	0.0365351	0	0.0144448	0	0.00188567	0.223143	0.0930194	0.178336	0.0423923	0	0.0518428	0.0102017	0	0.00272186	0	0.365891	0.932914	0.868138	0.799081	0.45977	1.10675	0.0835727	2.07052	0.998113	0.988501	1.74861	6.46095	0.199964	0.00507478	0.164525	7.61178e-19	5.69135e-18	0.0289075	6.88284e-18	0	4.96259e-18	2.8097e-18	0.00795164	0	0
TCGA-A6-5661-01A	RCCs	0.0698747	0	0.0818547	0.0976983	0	0.214569	0.0702725	0.0633574	0	0	0.00755788	0	0	0.121466	0.0650372	0.134089	0.0170767	0.0201019	0	0.0291894	0.00785498	0	0	0.276657	0.970334	0.677682	0.454039	0.321038	1.56487	0.18279	1.25972	0.739473	1.19267	1.14717	4.3786	0.158443	0	0	0.0405243	0.0214792	0.0390557	0	0	0	1.44911e-18	0.00671878	0.00255839	0.00637371
TCGA-AA-3861-01A	RCCs	0.0559388	0	0.231909	0.0254046	0	0.260754	0.00332956	0.051481	0.0404537	0.041957	0	0.0029697	0.00455567	0.029483	0.0687887	0.0813022	0.0658532	0.0135442	0.0109825	0.0112933	0	0	0	0.409745	0.915261	0.962856	1.08993	0.624423	2.41889	0.14907	1.46779	0.860479	1.06301	1.01412	2.61146	0.198249	9.93007e-19	3.84486e-17	0.107558	9.94659e-19	0.0416147	7.96045e-20	0	0	0.0101909	5.23888e-20	0.0218143	0.0320506
TCGA-DM-A1DA-01A	RCCs	0.0872228	0	0.0184398	0.17444	0	0.0568248	0	0.0435388	0.0183565	0	0	0.0902284	0.00361202	0.131934	0.0878723	0.198523	0.0489151	0	0.0400922	0	0	0	0	0.184007	1.01224	0.558014	0.426404	0.336065	1.09716	0.0513274	0.992199	0.175413	0.854731	0.874266	3.69442	0.0863837	0	0	0.0101847	0.0493242	0.0168967	0	0	0	0	0.0106335	0.00384625	6.15978e-19
TCGA-CM-6162-01A	RCCs	0.0834593	0	0	0.0607384	0	0.200198	0.032598	0.0202653	0.0187572	0	0.00490553	0.0157361	0.035672	0.101093	0.0661733	0.155362	0.0321529	0.0178421	0.0896962	0	0.00755945	0.0577919	0	0.494148	0.875459	1.0953	1.3785	0.77446	1.79114	0.471359	2.62283	1.17597	1.46224	2.24519	7.05726	0.350739	0	0.313081	0.0210435	0	0.0228777	0.00402611	1.20566e-18	5.85886e-18	6.75197e-19	0	0.00642048	0.0170961
TCGA-AA-3522-01A	RCCs	0.117268	0	0.0921346	0.102747	0	0.200896	0.0360715	0.0561321	0.0145226	0.00065445	0	0	0	0.00696093	0.0526949	0.113346	0.115601	0.00785033	0.0655807	0	0.0175404	0	0	0.330413	0.946262	0.909273	1.01042	0.360441	2.05441	0.146051	1.19123	0.922725	1.0981	1.04491	3.55081	0.169011	8.09761e-19	1.13772e-17	0.0850794	7.13362e-20	0.0414256	2.09711e-18	1.04599e-20	3.82592e-18	0.0186994	0.00382219	0.0116368	0.0224827
TCGA-AA-A00U-01A	RCCs	0	0	0.00307681	0.162266	0	0.180218	0.0920029	0.112012	0.0545089	0	0	0.0167216	0	0.161347	0.0704362	0.108893	0	0.00395267	0	0.0345643	0	0	0	0.220851	1.00475	0.990907	0.535118	0.334412	0.922209	0.0560261	0.905632	0.265424	0.797162	1.41314	4.30104	0.0597033	0	0.00566192	0.00882019	0.0188992	0.0253966	0	0	0.00335918	0	0.011688	0.00404998	0
TCGA-AA-3930-01A	RCCs	0.043821	0	0.0781556	0.110881	0	0.100895	0.0205038	0.0241202	0.0515472	0	0.0150541	0.0147214	0.0299015	0.0947511	0.0616082	0.152463	0.0357223	0.0164996	0.0303433	0.0206313	0.0251314	0.0732483	0	0.396706	0.91713	0.850469	2.28399	0.618841	1.57154	0.465042	1.90645	0.78843	1.58319	1.48829	4.63978	0.277071	0	0	0.0443616	0.0441053	0.0433223	0	0	4.39466e-19	0	0.0115683	0.0121023	0.0176171
TCGA-AZ-6599-01A	RCCs	0.137807	0	0	0.118026	0	0.281066	0	0.00750319	0.0874042	0	0.089226	0	0.0124861	0	0	0.0900933	0	0.0328123	0	0.140497	0.0030791	0	0	0.136578	1.04705	0.632196	1.79293	0.559217	1.32868	0.129602	0.355556	0.436711	0.79102	1.02786	2.02319	5.58672e-19	0	2.73507e-17	0.0276454	4.50452e-19	0.0161482	1.08244e-17	0	0.0125237	0.0613702	0.00544686	0.0250702	0.00286941
TCGA-CM-6171-01A	RCCs	0.065495	0	0.00342187	0.0377739	0	0.269115	0.047641	0.0297676	0	0	0.0196989	0.00748938	0	0.114446	0.0758299	0.166181	0	0.0320292	0	0.0256839	0	0.105427	0	0.286523	0.966919	0.775933	0.475515	0.490516	0.787362	0.143373	1.70521	0.915327	1.69065	1.37573	4.03775	0.141005	0	0	0.027382	0.0107281	0.0253469	0	0.000575726	0.011379	6.28431e-19	0.000765735	0.00652537	0.00600432
TCGA-CM-4743-01A	RCCs	0	0.0543851	0.000828866	0	0	0.0790288	0.0299131	0.0435397	0	0.126532	0.00749896	0.134279	0	0.0404132	0.168652	0.144226	0.0151178	0.0834666	0.0507621	0	0	0.0213565	0	0.330095	0.96054	0.724939	1.69836	0.809781	1.0992	0.221633	1.04539	1.74811	1.08557	1.4018	4.34688	0.175136	2.7804e-18	0.00180785	0.0134297	0.103969	0.0132364	0	9.54461e-19	1.71797e-19	2.21356e-19	0.00659526	0	0.00841717
TCGA-NH-A6GA-01A	RCCs	0.0692252	0	0	0.153086	0	0.136514	0.085709	0	0.062431	0	0.0326209	0	0	0.101486	0.0559206	0.0918381	0.151643	0.0114381	0.0480893	0	0	0	0	0.223142	0.989026	0.866904	2.3615	0.412833	1.30011	0.0595013	1.65786	0.747719	1.08598	1.61824	4.59078	0.137176	2.22533e-21	0	0.0216384	0.011348	0.0156548	1.853e-18	2.95424e-18	0.0298572	2.9688e-19	0.0136485	0.0197814	0.000506989
TCGA-G4-6297-01A	RCCs	0.166963	0	0	0	0	0.178171	0	0.0392352	0.00613957	0	0.0134909	0.0687745	0	0.0589205	0.0907015	0.209903	0.0410864	0.0383904	0.0429655	0	0	0.045259	0	0.378368	0.925474	0.799688	1.25872	0.516819	1.58021	0.104221	1.87187	0.87477	1.34172	1.98934	6.52971	0.206368	6.26559e-21	0.187959	1.74774e-19	0	0.00917258	0.000487293	8.32947e-19	0.00764948	0	0.00522741	0.0256135	0.0162767
TCGA-DM-A0X9-01A	RCCs	0.0163981	0.0609592	0	0.248451	0	0.250358	0	0.0354342	0.0141329	0.00682534	0	0.00819566	0.00259428	0	0.0774411	0.209216	0.00865628	0.0024935	0	0.0588443	0	0	0	0.253735	0.990883	1.00682	1.01631	0.572121	1.17464	0.0852126	0.999861	0.712865	0.988179	1.19885	4.02088	0.087313	1.82756e-19	2.3563e-18	0.0221936	0.0131129	0.0223316	2.14715e-19	1.5278e-19	0	0	0.0181171	0.0381753	0.0157269
TCGA-DM-A0XD-01A	RCCs	0	0.110406	0	0.0701399	0	0.167354	0	0	0.020639	0	0.0349592	0	0	0.151295	0.0123842	0.18349	0	0.0906353	0	0.156233	0	0.00246429	0	0.18039	1.01408	0.476096	0.80359	0.199713	1.19886	0.0698369	0.827093	0.337894	0.892627	1.04546	4.75215	0.0459955	0	0.0706921	0.0102082	8.9715e-19	0.00685643	0	0	0	0	0.0149971	4.96742e-22	0
TCGA-CM-6674-01A	RCCs	0.0935745	0	0.000523825	0.13794	0	0.223744	0.0360399	0.0153863	0	0	0	0.0449229	0.0186022	0.120834	0.106584	0.165656	0.0221323	0.0001232	0.0139369	0	0	0	0	0.385317	0.923466	0.775111	2.08859	0.81314	1.14893	0.251211	1.73122	0.70555	0.883114	1.62921	5.57873	0.185134	1.93747e-20	0.0990875	3.03708e-19	0	0.0202306	5.38468e-20	0	0	0	0.00290901	0.00193558	0.0141607
TCGA-DM-A1D8-01A	RCCs	0.0533911	0	0	0.272474	0	0.0945923	0	0.0180116	0.0955242	0	0.00291676	0.0614155	0	0.199486	0.0701269	0.0913077	0.0407537	0	0	0	0	0	0	0.151779	1.04012	0.887152	0.777967	0.521875	0.703415	0.131772	0.707205	0.440046	0.916129	0.972228	3.88414	0.0160296	0	0	0	0.00339584	0.0117819	0	0	0.0269438	2.12054e-18	0.00760208	0.0196025	0.000447725
TCGA-AZ-4616-01A	RCCs	0.0121936	0	0.0209306	0.2493	0	0	0.106227	0.0642724	0.0685431	0	0.0504694	0.0118202	0	0.155908	0.10559	0.087844	0	0.0481667	0.0130197	0	0	0.00571605	0	0.332721	0.950203	0.894087	1.89966	0.808395	1.09746	0.332032	1.17089	0.336303	0.864902	1.24843	4.89956	0.153627	0	0.0524946	0.0106922	0.0309998	0.0177889	1.09596e-18	1.77169e-18	6.24776e-20	1.79839e-17	0.0161585	0.0228591	0.0301028
TCGA-WS-AB45-01A	RCCs	0.0675707	0	0.00414468	0.0665931	0	0.197366	0	0.00290889	0	0	0.0514875	0	0.0884648	0.0433865	0.035082	0.208432	0	0.0361703	0	0.0242167	0.0335957	0.14058	0	0.545619	0.846099	0.8581	0.610303	0.819118	1.14263	0.386202	2.9017	1.58534	2.39005	3.18337	8.08786	0.34493	0	0.391678	6.54635e-19	0.0139541	0.00887988	0.0226676	3.84733e-18	2.60158e-18	1.99981e-18	5.74804e-19	6.21675e-19	1.64059e-18
TCGA-CM-5864-01A	RCCs	0.0527763	0.00540419	0	0	0	0.27117	0.172266	0	0.0490338	0	0.0560431	0.0250068	0.0128503	0.136093	0.0890925	0.0930576	0.0285958	0	0.00650454	0	0	0.00210723	0	0.237199	0.988278	0.812017	0.944703	0.312333	1.47554	0.0344056	1.0519	0.499197	0.9674	1.42458	3.82526	0.085051	0	0	0.00385208	0.0256753	0.0339292	0	8.34683e-20	2.62707e-18	0	0.0125918	0.013095	0.00630851
TCGA-DM-A280-01A	RCCs	0.0963635	0	0	0.0234107	0	0.154222	0	0	0.0455342	0	0	0	0.0228472	0.310571	0.00595154	0.0588325	0	0.0411937	0	0.198581	0	0.042492	0	0.158702	1.04082	0.353275	0.375775	0.115334	0.421265	0.20472	0.942849	0.709096	1.0321	1.11319	5.02634	0.0470974	1.3621e-19	0.0250652	2.24816e-19	0.00567289	0.00423443	0	1.8967e-18	0	0	0	2.11076e-19	3.79958e-19
TCGA-QG-A5YW-01A	RCCs	0.0845595	0	0.170672	0.0422541	0	0.200132	0.0320931	0.0714825	0.017972	0	0.0130139	0	0	0.119316	0.0571541	0.145143	0	0.0151903	0.0310163	0	0	0	0	0.38879	0.922601	1.25062	0.345941	0.305508	1.78303	0.292337	1.64847	0.564141	1.12059	1.44835	4.44521	0.207757	0	0.0137177	0.0576977	0	0.0320844	0.0046875	0	0.01915	0.00133397	0.00498484	0.0056637	0.00226763
TCGA-AD-6965-01A	RCCs	0.134224	0	0	0	0	0.243115	0.0897547	0	0.0038611	0	0	0.0670599	0.00242306	0.155919	0.0421559	0.163576	0.0046136	0	0.0932981	0	0	0	0	0.243445	0.982146	0.883481	0.889485	0.356449	1.3011	0.0547772	1.19257	0.364103	0.890733	1.50376	4.80159	0.051995	1.22218e-18	0.00989118	0.00991544	0	0.0160712	0	2.20791e-18	0	0	0.0115324	0.00899802	0.00312838
TCGA-DM-A1HA-01A	RCCs	0.00309735	0	0	0.317224	0	0	0.0688528	0.126932	0.0136619	0	0	0.0948685	0.0160051	0.0497365	0.136158	0.111819	0	0	0.0616447	0	0	0	0	0.181382	1.03386	0.583213	0.881199	0.467481	0.428979	0.0874427	0.543514	0.131821	0.731515	0.707077	2.4821	0.0582673	0	0	0.0133525	0.0277442	0.00691896	0	5.19567e-18	0.00996937	1.54545e-18	0.0218021	0.0397761	1.2883e-21
TCGA-D5-6531-01A	RCCs	0.0326653	0	0.000969153	0.211416	0	0.0463812	0.0856459	0.0321815	0.0655854	0	0	0.0320605	0.000482479	0.164977	0.104675	0.123372	0.0300106	0.0149373	0.0544498	0	0	0.00019069	0	0.368022	0.931111	1.03051	0.92251	0.773999	1.11169	0.0755832	1.92	0.502482	0.897783	1.10284	4.99651	0.214115	0	0.0678425	0.00740747	0.0411526	0.0185237	0.00586487	1.69696e-05	4.83744e-20	0	0.00913561	0.0100724	0.0233115
TCGA-AA-A02K-01A	RCCs	0.132659	0	0.0109774	0.188942	0	0	0.0409437	0.0131216	0.0633242	0	0.0374018	0	0	0.190459	0.0144034	0.218097	0	0.0113288	0	0.0296816	0	0.0486603	0.1	0.116358	1.04107	0.672211	0.3464	0.269553	0.85125	0.02853	1.26232	0.226101	1.03794	1.1484	3.60242	0.0778204	8.22764e-19	2.02001e-19	0.0245423	0.09013	0	0	0	0.00400475	0	0	0	0
TCGA-AD-6889-01A	RCCs	0.0398362	0	0.020933	0.0166379	0	0.263664	0.03395	0.0573545	0.034517	0	0.0598523	0	0	0.0895354	0.0631685	0.138534	0.0452064	0.0427663	0	0.0469885	0	0.0470561	0	0.196481	1.00149	0.737495	0.179775	0.357804	0.660377	0.0863345	0.851315	0.844368	1.00518	1.05752	4.0118	0.0847775	0	8.39658e-20	0.00543822	0.0689312	0.0117331	2.67041e-18	3.51592e-18	0.0152289	0.00819289	0	0	0
TCGA-AA-A01R-01A	RCCs	0.0147664	0	0.00515314	0.295763	0	0	0.0358926	0.0768163	0.115741	0	0	0.0798114	0.00438279	0.123009	0.065336	0.102792	0.0143914	0.0316181	0.0345267	0	0	0	0	0.492293	0.869795	1.6288	2.30076	1.15349	1.30552	0.18843	1.73771	0.732265	0.867915	0.962024	4.62139	0.478934	0	0.0537233	0.0473028	0.125911	0	0.0431445	0	0.0294127	0.0466808	0.00735644	0.115455	0.0936654
TCGA-5M-AAT6-01A	RCCs	0.0310677	0	0.0788248	0.164974	0	0.0881626	0.0635919	0.0602505	0.0104703	0.00158997	0	0.030696	0.0160335	0.0879486	0.0871107	0.169008	0.0361997	0.0182266	0.0480953	0	0	0.00775029	0	0.529116	0.857567	1.39757	1.84677	1.19528	2.10915	0.329128	2.53263	0.881932	0.985017	1.95929	5.83337	0.492366	0	0.126533	0.0518855	0.0199015	0.0345548	0.0128073	7.85673e-21	0.00297255	0	0.0120211	0.0676681	0.0474903
TCGA-D5-6540-01A	RCCs	0.0112608	0	0	0.114252	0	0.121519	0	0	0.0434214	0	0.00682139	0.0306241	0.0125201	0.192562	0.0339911	0.0932199	0.0288705	0.0413297	0	0.145128	0	0.12448	0	0.344162	0.9452	0.756937	1.64919	0.818032	0.656485	0.254116	1.40559	0.947144	1.35618	1.54701	5.6562	0.152827	6.30981e-19	0.0671369	0	0.0595376	0.010468	0	0	2.47559e-22	5.92804e-19	0.00796545	0.00971351	0.00581617
TCGA-G4-6323-01A	RCCs	0.305977	0	0.0787219	0.0942111	0	0.199148	0.0247495	0.0477588	0.0133625	0	0.0174497	0	0	0.0233097	0.0418497	0.105346	0.0117588	0.0216794	0.00734018	0.00733819	0	0	0	0.487141	0.872977	1.35944	1.07549	0.407016	4.24241	0.245409	0.846995	0.687234	0.91514	1.2625	2.79384	0.192852	8.48931e-19	0	0.51829	0	0.0342069	0.0186679	5.16591e-19	0.0208403	0	0.00571038	0.0290987	0.0235011
TCGA-F4-6856-01A	RCCs	0.0878983	0	0.0470247	0.16672	0	0.127366	0.0322537	0.0342302	0.0751674	0	0	0.0586083	0.0239499	0.105654	0.0529639	0.053405	0.0592375	0.0290702	0.0464508	0	0	0	0	0.292023	0.963919	0.858943	1.01485	0.796376	1.23141	0.0747649	1.02717	0.916126	0.842898	1.39445	4.79698	0.0720613	0	0.0189441	0.0145292	0.00957407	0.0191281	0.00293106	0	0.0035613	0.00194323	0.00714977	0.019959	0.00941372
TCGA-AY-A54L-01A	RCCs	0.12238	0	0.0466657	0.00694037	0	0.35597	0.147278	0.00485557	0	0.0110469	0	0.0164657	0	0.195461	0.0067689	0.0278719	0	0.0232894	0	0.0350066	0	0	0.1	0.100263	1.05085	0.686745	1.2283	0.198673	1.02516	0.076955	0.794626	0.28193	0.954717	0.988643	2.34182	5.36388e-18	0	0	9.85306e-21	0.0203344	0.0224938	0	3.32706e-19	0	0	0.0106884	0.0167132	0.00106582
TCGA-AA-3680-01A	RCCs	0.117977	0	0	0	0	0.431658	0	0	0	0	0.0493319	0.000554631	0.0360805	0.0568717	0.0553565	0.173505	0.0326178	0	0	0.0423747	0.00367308	0	0	0.311381	0.95674	1.15002	1.56474	0.658811	2.03229	0.186548	1.42735	0.80079	0.943475	1.63714	4.2141	0.218569	0	0	0.0638182	0.00984367	0.0332673	0	0	0.0114544	0.0344334	0.0056184	0.0245652	0.0229459
TCGA-AD-6964-01A	RCCs	0.017748	0.0217632	0.0302464	0.138164	0	0.123399	0	0.0676515	0.00308907	0	0	0.085326	0	0.0762004	0.0926812	0.219075	0.0479969	0.0124655	0.0599946	0	0	0.00419904	0	0.525994	0.856411	1.66212	2.48441	1.17228	2.24872	0.544976	3.07496	1.03084	1.16118	1.86575	6.38389	0.397403	0.0208448	0.160396	0.0851849	0.0129078	0.0309073	0.0331558	0	3.37412e-18	0.0417184	0.0140206	0.114648	0.0891074
TCGA-CM-6675-01A	RCCs	0	0.00574438	0.00890858	0	0	0.22728	0	0.0905353	0.074021	0.0574488	0	0.0412187	0	0.0899914	0.0637508	0.157373	0.105192	0.0379787	0.0354202	0.00513778	0	0	0	0.166043	1.01689	0.638899	0.465199	0.349248	0.760806	0.118773	1.33529	0.49717	0.995351	1.16756	4.69055	0.0775105	0	0.027965	0.00384023	0.00649676	0.0100711	0	2.32888e-19	0.00440083	0	0.0025977	0.00073155	1.271e-19
TCGA-AY-4070-01A	RCCs	0.119397	0	0.133444	0.1078	0	0.146684	0.0402609	0.0913864	0.0589155	0	0.00945433	0.00306241	0	0.0868211	0.0476949	0.0602871	0.0610751	0.0261078	0.00760946	0	0	0	0	0.355932	0.938662	1.41398	2.00076	0.505338	2.42285	0.0961126	1.49313	0.579746	1.09216	1.7083	4.86551	0.208461	4.36424e-19	0.101586	0.0429915	0.0010218	0.00965135	0.0170635	1.01903e-19	0.0256572	0	0.00960444	0.0142445	0.00114776
TCGA-CK-4950-01A	RCCs	0.0394227	0	0.126432	0.132887	0	0.118284	0.0572143	0.0541939	0	0	0.0163943	0	0	0.094023	0.0435142	0.129517	0.0255438	0.00753653	0.0936846	0	0.0356993	0.0256524	0	0.39867	0.916456	1.0255	1.11431	0.673997	2.23733	0.261784	1.65555	1.05899	1.49696	1.50499	4.87476	0.24828	8.60902e-19	0.0352727	0.0619111	0.0544688	0.0247263	9.70083e-19	2.32025e-19	0	4.024e-18	1.43163e-19	3.13199e-19	0.00487588
TCGA-AZ-6600-01A	RCCs	0.18505	0	0.0700339	0.00649432	0	0.160823	0.0319682	0	0.0540947	0.00718231	0.0113522	0	0	0.204199	0.0542988	0.117512	0.0127037	0.0191388	0.0495925	0.0136794	0	0.00187668	0	0.440629	0.897056	0.992584	1.06115	0.38326	2.56908	0.108799	1.86072	0.62357	1.12833	2.00971	6.08092	0.254605	2.16274e-19	0.111325	0.0548177	0	0.0153606	0	3.44383e-18	0.00824884	0	0	0	2.94271e-19
TCGA-AA-A00J-01A	RCCs	0.0279233	0	0.00389112	0.0717108	0	0.252202	0.0325403	0.0194672	0.0193182	0	0.0439112	0.0134006	0	0.188275	0.0848521	0.168601	0.0432355	0.00011834	0.012835	0	0	0.017719	0	0.277427	0.973021	0.957104	0.362865	0.515224	0.755495	0.144658	1.71629	0.77125	1.07807	1.50641	5.01733	0.133358	7.38011e-19	0.0306467	0.0155974	0.0449729	0.0184537	0	0.00200234	0.0106191	0.00441589	0.000578556	6.65625e-23	9.79324e-20
TCGA-AA-3554-01A	RCCs	0.0216318	0.00347477	0.0100622	0.147789	0	0.124469	0.0188152	0.0123462	0.000273335	0	0.00967333	0.010603	0	0.162665	0.0531391	0.181846	0.0323654	0.0374813	0	0.0445059	0.045586	0.0832726	0	0.479303	0.878526	1.02378	0.962901	0.750064	2.02213	0.338398	2.46604	1.14816	1.80229	1.73586	6.10906	0.41818	1.14056e-20	0.0988521	0.0519472	0.0270151	0.0117848	0.00660792	9.22109e-20	0	0.0261092	0	2.28063e-20	0.011881
TCGA-AZ-6606-01A	RCCs	0.0989158	0	0	0.0263841	0	0.210783	0.0232407	0.0890442	0.050471	0	0	0.0257619	0	0.227581	0.041906	0.165507	0	0.0363826	0	0.00402283	0	0	0	0.174461	1.01976	0.654786	0.486771	0.161315	1.09844	0.0936013	0.757729	0.514114	0.933635	1.38115	3.39279	0.0437634	2.1487e-18	0	0.0198781	0.0141135	0.0197536	0	0	0.00308097	7.46625e-19	0.00509553	0.00115286	0.00291952
TCGA-A6-6137-01A	RCCs	0.0439068	0	0.0324509	0.0571612	0	0.190526	0.0894154	0	0.0978284	0	0	0.017987	0.00861859	0.0688186	0.0424266	0.0970584	0.0912018	0.0596018	0.0755863	0	0.0269293	0.000482678	0	0.332031	0.943667	1.3043	0.50947	0.249955	1.77973	0.309765	1.68854	1.36955	1.26912	1.81261	4.19286	0.233379	0	0	0.0343259	0	0.0440886	0.0019477	0.00792286	0.0460168	0.0148625	0.00776603	0.0148886	0.0105826
TCGA-AA-3495-01A	RCCs	0.0437606	0	0.128651	0.09585	0	0.146399	0.104955	0.0416508	0.0266541	0	0	0.00453094	0.000658205	0.0853934	0.0511827	0.132346	0.0682315	0.00986174	0.0455062	0	0	0.0143685	0	0.387818	0.921204	1.01669	1.36153	0.590202	1.88238	0.0902667	1.53472	0.594483	1.45571	1.33046	4.28193	0.251576	0	0	0.035819	0.0264917	0.033275	6.14506e-19	1.08597e-18	2.32509e-18	0	0.0128331	0.0170345	0.00704733
TCGA-A6-6650-01A	RCCs	0.0108419	0	0.0949182	0.0411655	0	0.208692	0.119339	0.0540135	0	0	0.00448924	0.00157249	0.0102088	0.10831	0.0772799	0.124351	0.108419	0	0.0363998	0	0	0	0	0.150511	1.01561	0.656658	0.334282	0.119548	1.22497	0.0538461	1.14438	0.344307	0.989832	1.38134	3.65759	0.0681628	2.44809e-19	0	0.0232556	0.01789	0.0278579	1.76119e-20	0	4.59614e-19	4.76564e-18	0.0164651	0.005463	2.27513e-19
TCGA-SS-A7HO-01A	RCCs	0.0859628	0	0.00402291	0.177881	0	0.0366503	0.0383464	0.0409421	0.0292142	0	0.0530502	0.0085688	0.13958	0.089695	0.0477558	0.193106	0	7.304e-05	0	0.049298	0	0.00585269	0.4	0.0538167	1.05784	0.727894	2.35405	0.212477	0.465781	0.0271876	1.18151	0.195107	0.992709	1.59721	3.44264	0.0364532	6.63541e-19	0	0.000675207	0.000718346	0.0105242	0.00139851	6.69487e-19	0.0166588	9.54976e-18	0.0095903	0.0359137	4.82159e-20
TCGA-AA-A02Y-01A	RCCs	0.0172466	0.0118319	0	0.250969	0	0.213176	0	0.0630551	0.000790688	0	0	0.062833	0.0158805	0.122349	0.0811859	0.022757	0.00676935	0.0464934	0	0.0776746	0.00698803	0	0	0.232743	1.00681	0.7791	1.15121	0.428558	0.820609	0.0954309	0.862761	0.301789	0.966003	0.657523	1.54566	0.100883	0	2.03485e-18	0.00907708	0.0400219	0.0215829	0	0	0.00219974	0.0234812	0.0104152	0.0149277	0.0144505
TCGA-G4-6626-01A	RCCs	0.0733328	0.0204982	0	0.0218712	0	0.231356	0.279565	0	0	0	0.0161848	0	0	0.147501	0.0670391	0.049917	0.00116569	0.0497911	0.00998648	0.0096301	0.0221616	0	0	0.187457	1.00624	0.612508	0.660442	0.342376	1.32433	0.54674	0.653402	0.217038	0.814146	1.1984	3.99177	0.0544196	0	0	0.025909	0.0387393	0.0147698	3.23975e-18	0	1.7915e-18	8.14456e-18	0.0124781	0.00741446	0
TCGA-AA-3875-01A	RCCs	0.0863618	0	0	0.0954424	0	0.141394	0.0274409	0.0497042	0.0367516	0	0	0.00778915	0	0.0664984	0.0576724	0.149891	0.0415018	0.0285936	0.0365424	0.0368347	0.0354909	0.102091	0	0.390928	0.919581	1.25117	1.19486	0.66812	1.90468	0.276366	1.65381	0.843277	2.00745	1.30878	5.11871	0.270614	6.50689e-19	0.0326738	0.0439067	0.0359602	0.0257139	0	8.78043e-20	4.83571e-19	0	0.0102601	0.0153754	0.00235413
TCGA-G4-6306-01A	RCCs	0.0875886	0.0714729	0	0.241498	0	0.120333	0	0	0.0447823	0	0	0.116565	0.0132031	0.193386	0.0972944	0	0.00856265	0	0.0053139	0	0	0	0	0.226939	1.01149	0.910672	0.848804	0.499671	1.01782	0.157738	0.650978	0.62599	1.14299	0.803876	2.45128	0.0703017	0	0	0.0114061	0.0534334	0.0149055	5.66527e-20	0	0.0266333	0.00298686	0.0179188	0.0149627	0.00244103
TCGA-G4-6320-01A	RCCs	0.23997	0	0	0.0408835	0	0.172748	0	0.1151	0.0577314	0	0	0.072394	0	0.0720812	0.0499406	0.0473125	0.0674688	0.0116288	0.0527412	0	0	0	0	0.218213	1.00292	0.829121	0.216748	0.624871	1.67473	0.199638	0.895394	0.971682	0.992911	1.07062	3.29962	0.13048	0	1.20153e-18	0.0742956	0.0216915	0.0158848	0	5.48154e-19	0.0258799	0.00760378	0.00219272	0.000325856	0
TCGA-AA-3864-01A	RCCs	0.118625	0	0	0.106569	0	0.148423	0.0439761	0.0609379	0	0	0	0.0361232	0	0.162012	0.0787941	0.180666	0	0	0.0164322	0	0	0.0474416	0	0.279384	0.97037	0.651686	1.26942	0.758693	1.13441	0.504389	1.60453	0.657074	1.17513	1.36557	4.87645	0.148391	2.45807e-19	0.0269703	0.0131129	0.0350913	0.0268516	0	6.3535e-19	0	0	0.0031521	0.00299596	0.00343404
TCGA-CA-5796-01A	RCCs	0.0475943	0	0.129961	0.107005	0	0.300917	0.00693508	0.00333195	0.0571873	0	0	0.0162063	0	0.0536264	0.0409203	0.0896115	0.107258	0.00825671	0.0311887	0	0	0	0	0.323283	0.952467	0.940063	0.756907	0.396602	1.64775	0.114079	1.32863	1.09519	0.832872	1.49591	2.87875	0.131674	0	0	0.0484348	3.34345e-20	0.0448077	0.00658367	0.00247176	0	0.0331822	0.000412249	0.00760255	0.0181829
TCGA-A6-5665-01A	RCCs	0.0759108	0	0.0508178	0.248964	0	0.0672835	0.0866845	0.0619735	0.0247558	0	0.0695696	0	0	0.136717	0.0553999	0.0982193	0	0.0150487	0	0.00645595	0	0.00220027	0	0.34404	0.943756	0.945577	1.43733	1.00909	1.6556	0.487303	1.20495	1.02368	1.17343	0.890729	3.304	0.21029	0	0	0.0480439	0.0868534	0.0414817	0	0	0	0	0.015349	0.0326139	0.0396399
TCGA-5M-AATE-01A	RCCs	0.0982083	0	0.000486774	0.112501	0	0.282593	0.0263725	0.0168318	0.0109537	0	0.00791435	0	0.0117242	0.132666	0.0168263	0.143974	0.0326135	0.0368097	0	0.069525	0	0	0	0.180482	1.01309	0.729847	1.62575	0.237509	1.29696	0.0606453	1.1178	0.451783	0.917054	1.2022	4.17078	0.0519991	4.00871e-19	3.12754e-18	0.012662	2.61998e-18	0.0151338	7.23096e-20	0	0.0127403	6.71293e-18	0.00830031	0.0189013	0
TCGA-AA-A01Q-01A	RCCs	0.0212271	0	0.0344121	0.147576	0	0.00271444	0.0480539	0.121208	0.066845	0.0185969	0.00372491	0.0460726	0	0.020101	0.0993222	0.185393	0.119385	0	0.0518497	0	0	0.0135188	0	0.324577	0.948278	1.02834	0.880002	0.900755	0.708493	0.33328	1.44739	0.785879	0.91953	1.04497	3.06656	0.196979	0	0	0.0344832	0.0763344	0.0279937	0.00738019	0	0.0261312	0.0228594	0.0122795	0.0278356	0.0217538
TCGA-AA-A00E-01A	RCCs	0.104605	0.0162878	0	0.0614852	0	0.179805	0.0130281	0.0436724	0.000251568	0	0	0.0892252	0.00451792	0.109769	0.0980774	0.201848	0.0338739	0.0240959	0.0194571	0	0	0	0	0.449165	0.892823	1.10713	1.05822	0.875225	2.15057	0.32623	2.19988	0.947348	1.31769	1.31156	4.6872	0.497219	0	6.88381e-19	0.101804	0.0837023	0.0265706	0	0	0.00769849	8.14344e-18	0.000365473	0.00547355	0.0100602
TCGA-AA-3681-01A	RCCs	0.0553191	0	0.0355574	0.155677	0	0.195077	0.0172236	0.0616087	0	0	0	0.0647693	0	0.0481816	0.0559157	0.154808	0.0423313	0.0208627	0.0314572	0	0.0410919	0.0201196	0	0.342759	0.94157	1.24937	0.657481	0.561561	1.96808	0.218572	1.73709	0.803318	1.34505	1.37055	4.37506	0.229888	1.90515e-18	0.00547211	0.0586767	0.00721564	0.0390942	0	0	0.0113799	0.0293702	0.00409836	0.00721179	0.00867372
TCGA-AA-3492-01A	RCCs	0.0556326	0	0.0121611	0.174974	0	0.106957	0.0657885	0.0211367	0.0494284	0	0.0362564	0.00475667	0.0056159	0.147523	0.083843	0.159828	0.0402698	0	0	0.0145229	0	0.021306	0	0.309887	0.956534	0.79686	0.74057	0.73106	0.981389	0.385302	1.66648	0.484089	1.04313	1.24503	4.93818	0.240928	0	0.00577238	0.00772354	0.0413656	0.0163404	0	2.98005e-20	0	0.00399994	0.00721057	0.0130287	0.0111238
TCGA-AA-A029-01A	RCCs	0	0.0458126	0.00945101	0.0241535	0	0.215671	0	0	0.0865402	0	0	0.0154339	0.0214633	0.323242	0	0	0.0258685	0.0657709	0	0.152451	0.0141426	0	0	0.158454	1.03542	0.663687	0.378463	0.203749	0.65263	0.0686946	0.780163	0.470236	0.886431	0.834641	3.81068	0.098311	1.83592e-19	0	0.00239142	0.0195996	0.00727979	2.55503e-18	1.59013e-18	0.0032159	0.0517099	0.000995272	0	0
TCGA-AD-6963-01A	RCCs	0.0553704	0	0.0380308	0.259379	0	0.0280615	0.121595	0.0717422	0	0	0.00684121	0.0103928	0	0.140635	0.087905	0.0885972	0.00887771	0.0091914	0.0114114	0	0	0.0619697	0	0.373313	0.92851	1.15192	1.92225	0.743229	1.15946	0.104218	1.56181	0.646427	1.33224	1.19477	4.18434	0.200887	0	0	0.0181187	0.0699797	0.0226065	0.00552062	0	2.0444e-18	2.18355e-18	0.0185352	0.04888	0.0300335
TCGA-CM-4747-01A	RCCs	0.022223	0	0.0137733	0.0926527	0	0.118124	0	0	0.154054	0	0	0	0	0.232902	0.0561626	0.145903	0.0601148	0	0	0.0839445	0	0.0201475	0	0.253965	0.984414	0.712924	0.404125	0.10767	1.12699	0.0363513	0.812125	0.289402	0.746814	1.22697	4.81066	0.133314	0.00533842	0.111066	4.09878e-20	0.0239093	1.68909e-19	0	5.24396e-19	0.0433981	0.0260306	0	0	0
TCGA-CM-6168-01A	RCCs	0.0796522	0	0.00160466	0.0301613	0	0.181995	0.0135249	0.028551	0.0143867	0	0.0271179	0	0	0.0954909	0.0759722	0.17936	0.0669996	0.0194317	0.0586749	0.0223822	0.0565408	0.0481543	0	0.48907	0.877598	1.19917	0.496819	0.535058	1.99476	0.124248	2.49899	1.35238	1.60495	2.12622	6.5439	0.379367	0	0.19356	0.0168209	8.82975e-19	0.0303597	0.0139491	0.00169783	1.15675e-18	7.06145e-18	0.00215978	0	0.00527762
TCGA-AA-3518-01A	RCCs	0.0808166	0	0.0720704	0.148187	0	0.106345	0.0543491	0.0605848	0.0255804	0	0.0103952	0.0438859	0.0157267	0.130962	0.0816196	0.1314	0	0	0.0228979	0	0	0.0151794	0	0.406276	0.913048	1.13376	1.7873	1.00215	1.61696	0.309126	1.72981	0.561692	1.31209	1.33428	4.30361	0.220057	0	8.49794e-21	0.0360588	0.0919911	0.0236385	6.81575e-19	2.80557e-19	0.0120783	0.0229234	0.00187479	0.0138086	0.019803
TCGA-RU-A8FL-01A	RCCs	0	0.0561051	0	0.0543319	0.0856513	0.00246318	0.309793	0	0	0	0.00218725	0.00501679	0.0108747	0.361579	0	0.0712219	0.0402474	0	0.000528821	0	0	0	0.1	0.1072	1.05547	0.421804	0.234606	0.0937046	0.536044	0.030061	0.361678	0.158135	0.643188	0.805538	1.82178	0	0	1.62087e-17	0.00830665	0.00416429	0.0110175	1.17657e-18	3.66074e-18	0.0138828	0	0.00573218	0.0141509	0
TCGA-AA-A01Z-01A	RCCs	0.114938	0	0.0135173	0.00253674	0	0.221054	0	0.0857184	0.0892485	0	0	0.0284842	0	0.212887	0.0317649	0.0774114	0.0335977	0	0	0.0888414	0	0	0.1	0.115162	1.04373	0.758591	0.614707	0.117425	0.690395	0.0185093	0.571656	0.266059	1.01382	1.04023	3.96517	0.010899	9.01441e-20	0.0217112	0.00216623	0.021093	0.000184374	2.43693e-18	4.57355e-19	0.0124492	0.00889558	0.00479403	0	1.65314e-19
TCGA-DM-A28H-01A	RCCs	0.117463	0	0.0934594	0.0554683	0	0.121435	0.0284276	0.0507119	0.0186152	0	0.00747608	0	0	0.105613	0.0735512	0.124791	0.144853	0	0.0392988	0.0188368	0	0	0	0.177537	1.00849	0.550461	1.28688	0.11652	1.16298	0.0173275	1.00067	0.212367	0.85913	1.12423	3.59275	0.0738956	0	9.00163e-18	0.00404457	0.00905999	0.0202985	0	1.72277e-20	1.33853e-18	0	0.0233184	0.0194139	1.55887e-19
TCGA-G4-6586-01A	RCCs	0.0969259	0	0.00889404	0.292992	0	0	0.113205	0.109433	0.0395307	0	0.0457843	0.0127304	0	0.11443	0.0560819	0.0630697	0.0197532	0.0170322	0.0101376	0	0	0	0	0.336674	0.948894	1.25392	2.17639	1.20338	1.00747	0.0978444	1.126	0.590587	1.15127	1.00415	3.10859	0.194694	0	0	0.0247912	0.125077	0.013955	3.74513e-19	0	0.00574078	0	0.0136105	0.0591067	0.0635558
TCGA-D5-6928-01A	RCCs	0.0744263	0.045882	0.0260422	0.147104	0	0.0193841	0.098444	0.115194	0.0243726	0.0107477	0	0.0265797	0	0.0566626	0.100667	0.118996	0.028863	0.0235608	0.0242355	0	0	0.0588378	0	0.615433	0.813626	2.58516	3.83923	2.46231	3.82814	0.901911	3.42	1.58676	2.0052	2.06012	6.38102	0.58814	4.34655e-20	0.187498	0.406719	0.0832224	0.0718658	0.132358	0.00588848	0	3.37397e-18	0.0143292	0.292388	0.297761
TCGA-AA-3664-01A	RCCs	0.104303	0	0.0087689	0.0898161	0	0.171318	0.042093	0.101347	0	0	0	0.0278288	0	0.151599	0.0754002	0.14622	0	0.0205272	0.0443745	0	0	0.0164045	0	0.239689	0.985976	1.05065	0.346442	0.565059	1.2025	0.393541	1.46213	0.738971	1.29211	1.29672	3.85951	0.144532	0	0	0.0151224	3.81432e-19	0.0320212	0	0.00622969	0.0093765	2.49449e-18	0.00414399	0.0121364	0.0049912
TCGA-CM-5862-01A	RCCs	0.0717749	0	0.0175524	0	0	0.223144	0.116488	0	0	0	0.016041	0.0595016	0.0230737	0.220474	0.0195279	0.133841	0.00559333	0.0176394	0	0.0629022	0.0124466	0	0	0.127917	1.03392	0.493837	1.25956	0.134998	0.472696	0.0555976	0.660952	0.304556	0.823475	1.59347	4.55962	0	0	1.83039e-18	1.54318e-18	0.0205503	0.0178692	0	0	3.68139e-18	1.72063e-19	0.00574093	3.65118e-19	3.93976e-18
TCGA-DM-A28A-01A	RCCs	0.0534469	0	0	0.140812	0	0.040292	0.0976476	0.00891836	0	0	0	0.0545628	0	0.211137	0.124284	0.205204	0.044643	0	0.0190526	0	0	0	0	0.215337	1.00388	0.590822	0.92309	0.345192	0.918375	0.0640561	1.21449	0.24487	0.994863	1.27933	5.62989	0.0829453	3.74877e-19	0.0551621	1.19154e-19	1.67957e-18	0.00989687	0	0	0.00645803	5.39693e-18	0.00694692	0.00782851	0
TCGA-D5-6930-01A	RCCs	0.196968	0	0.0357441	0.150136	0	0.100289	0.0138848	0.0768327	0.0095453	0	0.0119368	0.0375664	0.0376104	0.104773	0.0852752	0.0733167	0.0310077	0.00450146	0.0306126	0	0	0	0	0.489337	0.872738	1.15344	3.17628	1.04229	3.29001	0.284751	1.73319	1.23828	0.887533	1.65732	5.7834	0.332798	2.05984e-19	0.137747	0.144322	0.0153965	0.0177313	6.32319e-20	4.05435e-18	0	1.29146e-18	0.0105479	0.0366785	0.0555749
TCGA-A6-2683-01A	RCCs	0.0748325	0	0.00804048	0.0315814	0	0.224045	0	0.0132147	0.121258	0	0.0622028	0	0.0295766	0.102382	0.0258076	0.168379	0.0628881	0	0	0.0757908	0	0	0.2	0.0914902	1.04418	0.638042	0.111521	0.0527763	0.85028	0.0555508	0.819158	0.452368	0.782611	1.00156	3.58579	0.0481367	4.06813e-19	0.0265889	0.00384535	0.0286539	7.45306e-20	0	7.60061e-18	0.0587336	0.0237222	1.69708e-19	0	0
TCGA-CK-5913-01A	RCCs	0.0101583	0	0	0.0566918	0	0.178791	0.0238084	0.0909342	0.0247426	0	0.0103418	0.0303244	0	0.132403	0.0723016	0.0926682	0.0541484	0.0351661	0	0.121559	0	0.065962	0	0.328149	0.949317	0.82163	0.858053	0.734356	0.73113	0.463029	1.79795	1.22026	1.27102	1.47627	5.34956	0.178804	3.53328e-18	0.0722869	0.00165344	0.0321188	0.0318817	0	0.00373123	0	0	0.00175959	0	0.0183225
TCGA-AA-3496-01A	RCCs	0.0469026	0	0.0084432	0.114848	0	0.129473	0.136575	0.0197811	0.00914215	0	0.00242368	0.0198881	0.000805604	0.14662	0.070446	0.188749	0.00761081	0.0105571	0.053864	0	0	0.0338695	0	0.421193	0.906673	1.31774	1.22277	0.681213	1.65136	0.311998	2.3809	0.904063	1.35154	1.91497	5.61917	0.29522	0.00064849	0.11357	0.0289578	0.008349	0.0254821	0.0199873	0	0.0135791	1.42116e-18	0.00309068	0.0250009	0.0102972
TCGA-D5-5540-01A	RCCs	0.00382299	0	0	0.14662	0	0.0436463	0.266667	0	0	0.0274207	0	0.024679	0	0.109915	0.0845487	0.156138	0.024016	0.0111327	0	0.0734056	0	0.0279878	0	0.31958	0.952879	0.587665	1.33783	0.527415	0.315144	0.0621391	0.973809	0.462608	0.566312	0.883026	3.84178	0.111376	2.0917e-19	0	0.00239124	0	0.0488606	1.4913e-18	5.33098e-19	5.43344e-18	0	0.0205911	0.0499665	0.0321872
TCGA-AD-6901-01A	RCCs	0.00362955	0.0320651	0.00224149	0.0394554	0	0.168584	0	0	0	0.0487367	0	0.0601434	0	0.134449	0.112046	0.273223	0.0703374	0.00175464	0.0425855	0	0	0.0107492	0	0.422965	0.905534	1.11834	1.12742	0.706041	1.11002	0.138192	2.066	1.06955	1.03073	1.87877	6.50072	0.254115	0.126941	0.1279	0	0.00869236	0.00405488	0	9.78548e-19	0.0255202	0.0141447	0.0120625	0.0301087	0
TCGA-AA-3552-01A	RCCs	0.083847	0	0.13693	0.0911363	0	0.147553	0.0101537	0.0489208	0.0593515	0	0.00962974	0.0144247	0.023904	0.0247958	0.0675837	0.1421	0.0860696	0.0143289	0.0392707	0	0	0	0	0.435068	0.899763	1.42111	1.81587	0.745945	2.09566	0.170834	1.99853	1.26486	1.3321	1.74299	4.71008	0.371512	0	0.0246932	0.0889999	0.0474811	0.0176318	0	0	0.0319225	0.0364051	0.00442073	0.0202059	0.0162751
TCGA-AD-5900-01A	RCCs	0.135542	0	0.027347	0.187003	0	0.0145661	0.0235202	0.0203105	0.076296	0	0.0102523	0.0316122	0	0.0929467	0.0649685	0.151183	0.051977	0.0313782	0.0810964	0	0	0	0	0.481885	0.879199	1.09803	1.40914	1.12685	2.21223	0.407901	1.83731	1.29968	0.971144	1.34762	5.38239	0.254421	0	0.0696867	0.0659968	0.0711492	0.0227288	0.00544317	0	0	0	0.00880147	0.0307789	0.0511803
TCGA-3L-AA1B-01A	RCCs	0.128118	0	0.0553246	0.0528165	0	0.115892	0.0354669	0.0982229	0.0493033	0	0	0.0158737	0.00827154	0.0672737	0.013928	0.103204	0.077845	0.038929	0.139531	0	0	0	0	0.326077	0.946468	1.27811	1.30969	0.322607	2.27671	0.0450686	1.42971	0.93158	1.08852	1.57774	5.20122	0.19919	0	0.0316618	0.0422408	8.35857e-18	0.00772651	0.0146388	0	0.0388623	0	0.00602417	0.00728415	0
TCGA-AA-A02E-01A	RCCs	0.0928121	0	0.0173849	0.0388097	0	0.269225	0	0	0.151895	0	0	0.0191507	0.0148054	0.221532	0	0.0331798	0.0150563	0.0212554	0	0.0778056	0.0270875	0	0	0.179352	1.01894	0.862001	0.482081	0.295252	1.04549	0.191667	0.81757	0.433437	0.964747	1.31625	3.95716	0.0804432	1.11813e-19	0.00715084	0	0.0103683	0.0183631	2.82141e-19	0	0.0153265	0.0411315	1.37937e-21	0.00747107	8.14294e-19
TCGA-G4-6295-01A	RCCs	0.0851784	0	0.0325356	0.203184	0	0.0545815	0.0955101	0.0593975	0.0210456	0.000722843	0.0067038	0.0199265	0	0.0404465	0.0876229	0.127312	0.105714	0.0163899	0.0437287	0	0	0	0	0.486863	0.876912	1.4862	2.26299	1.09977	2.29368	0.247937	1.96766	1.07686	0.886675	1.31107	4.06234	0.358713	0	1.35462e-18	0.126793	0.0786418	0.0661367	1.59935e-20	2.90379e-19	0	6.99154e-18	0.0220093	0.0743825	0.0806568
TCGA-AA-A01C-01A	RCCs	0.046359	0.00217095	0	0.0313848	0	0.166249	0.192124	0	0	0	0.0783896	0	0.00702943	0.126873	0.0597059	0.226895	0.0402024	0	0	0.0226168	0	0	0	0.248748	0.980285	0.839247	0.144705	0.275197	1.12928	0.0461703	1.07381	0.437852	0.8686	1.41906	5.68352	0.0953562	0.00272817	0.124837	2.34797e-19	0.0405876	7.40292e-24	0	1.04831e-18	0.0192324	0.00123656	6.32825e-05	4.50225e-19	4.77014e-18
TCGA-G4-6588-01A	RCCs	0.0161722	0	0.00516287	0.0266892	0	0.276851	0	0	0.0184926	0	0.0275318	0	0.0215735	0.201954	0.0568668	0.0942779	0.0141881	0.0451518	0	0.140117	0	0.0549712	0	0.316747	0.956352	0.728799	0.835869	0.552287	0.93056	0.211249	1.46601	0.790584	1.20637	1.25787	4.93817	0.147914	0	0.0555778	0.00711651	0.0645867	0.0165955	0	0	0.00352778	0.0016308	0.00537072	0	0
TCGA-A6-2680-01A	RCCs	0.146	0	0.0569624	0.0112238	0	0.190347	0	0	0.00576172	0	0.0410055	0	0.00418361	0.127788	0.0584473	0.121116	0.050141	0.0608614	0	0.0902415	0.0359214	0	0	0.323326	0.94947	0.936467	0.0688924	0.284255	1.52239	0.0992653	1.49538	0.813032	1.23942	1.60143	4.95493	0.205003	0	0.0665323	0.000157513	0.0235369	5.77009e-22	6.33717e-19	2.27026e-19	0.0218726	0.0184403	0	0	2.5916e-18
TCGA-AA-3525-01A	RCCs	0.0807425	0	0.127364	0.0252986	0	0.228849	0	0	0	0	0	0	0	0.159832	0.0526972	0.1105	0.00162044	0.0128211	0.0183652	0.0785619	0.0730762	0.0302716	0	0.364196	0.932606	0.700535	0.513815	0.618418	1.73921	0.149679	1.56231	1.15986	1.28464	1.26822	3.9078	0.138217	9.17972e-19	0	0.0244091	0.0475124	0.0144414	0	0	0	0.00597361	3.94702e-21	1.21034e-18	0
[truncated: 83 more columns]

## Sheet: GEO TME
GSE103479 Datasets TME
ID	Location	B_cells_naive_CIBERSORT	B_cells_memory_CIBERSORT	Plasma_cells_CIBERSORT	T_cells_CD8_CIBERSORT	T_cells_CD4_naive_CIBERSORT	T_cells_CD4_memory_resting_CIBERSORT	T_cells_CD4_memory_activated_CIBERSORT	T_cells_follicular_helper_CIBERSORT	T_cells_regulatory_(Tregs)_CIBERSORT	T_cells_gamma_delta_CIBERSORT	NK_cells_resting_CIBERSORT	NK_cells_activated_CIBERSORT	Monocytes_CIBERSORT	Macrophages_M0_CIBERSORT	Macrophages_M1_CIBERSORT	Macrophages_M2_CIBERSORT	Dendritic_cells_resting_CIBERSORT	Dendritic_cells_activated_CIBERSORT	Mast_cells_resting_CIBERSORT	Mast_cells_activated_CIBERSORT	Eosinophils_CIBERSORT	Neutrophils_CIBERSORT	P-value_CIBERSORT	Correlation_CIBERSORT	RMSE_CIBERSORT	T_cells_MCPcounter	CD8_T_cells_MCPcounter	Cytotoxic_lymphocytes_MCPcounter	B_lineage_MCPcounter	NK_cells_MCPcounter	Monocytic_lineage_MCPcounter	Myeloid_dendritic_cells_MCPcounter	Neutrophils_MCPcounter	Endothelial_cells_MCPcounter	Fibroblasts_MCPcounter	aDC_xCell	Adipocytes_xCell	Astrocytes_xCell	B-cells_xCell	Basophils_xCell	CD4+_memory_T-cells_xCell	CD4+_naive_T-cells_xCell	CD4+_T-cells_xCell	CD4+_Tcm_xCell	CD4+_Tem_xCell	CD8+_naive_T-cells_xCell	CD8+_T-cells_xCell	CD8+_Tcm_xCell
S0849_00001_R1_V	LCCs	0.138479	0	0.0110099	0.0236369	0.0693069	0	0	0.117195	0.0465424	0	0.0387249	0	0.0557788	0.193826	0	0	0	0.107099	0	0.139222	0	0.0591789	0	0.104764	1.0429	5.38166	8.12065	5.42804	5.66676	5.85286	5.65336	6.10893	5.41755	5.31265	7.15628	3.31213e-18	0	0	0.0123167	0.070129	0	0	2.03969e-18	5.19042e-20	4.38563e-19	0	0.0047538	0.0101082
S0849_00002_R1	RCCs	0.147018	0	0.0265874	0	0.0200445	0	0	0.154013	0.000905781	0	0.0284011	0	0.0120615	0.162416	0	0	0	0.134006	0	0.190459	0	0.124088	0	0.0963566	1.0541	4.9977	8.56651	5.06782	6.22662	5.7051	5.79786	5.82038	5.36409	5.37533	7.25573	0.00370943	7.72934e-21	1.65023e-18	0.00152195	0.0477817	0	0	3.13807e-19	0	0.013554	1.57274e-19	1.68396e-18	0
S0849_00003_R1	LCCs	0	0.109291	0.0861863	0	0	0	0	0.207401	0.00596919	0	0.0939364	0	0.0701917	0.164911	0	0	0	0.187975	0.0222877	0	0	0.0518502	0	0.114907	1.04022	5.00506	7.44813	5.16428	5.79661	5.89632	5.21215	5.29794	5.12546	5.21748	7.37175	0.0161636	0	4.65016e-18	7.88575e-19	0.0434225	0	9.97577e-19	0	1.04628e-18	0.0191682	0.00553854	0	5.27774e-18
S0849_00004_R1	RCCs	0.0889279	0.0307504	0.0497666	0.00347153	0.00854271	0	0	0.207344	0	0	0.0372899	0	0.072197	0.157951	0	0	0	0.200019	0	0.0323446	0	0.111396	0	0.106325	1.04945	5.1477	7.94459	5.5041	6.01753	5.81255	5.99716	5.8874	5.25705	5.46903	7.21277	0.00329387	0	4.14801e-18	8.96228e-20	0.040703	0	1.00757e-18	0	0	0	0.000381312	0.00325701	0.00066274
S0849_00005_R1	LCCs	0.162311	0	0.0069226	0	0.00287944	0	0	0.207305	0	0	0.0250429	0	0.0251432	0.123831	0	0	0	0.113974	0	0.214425	0	0.118166	0	0.0777751	1.05946	5.20824	8.64531	4.935	6.36434	5.50461	5.77329	6.03188	5.25801	5.51276	7.20565	0.0071721	5.29953e-19	3.87482e-20	0.0145715	0.0470218	0	0	0	2.49996e-19	9.87088e-18	0	3.77464e-18	6.83279e-18
S0849_00009_R1	RCCs	0.160637	0	0.0498101	0.0120163	0	0	0	0.207298	0	0	0	0.0205259	0.0229275	0.136577	0	0	0	0.214315	0	0.0843071	0	0.0915864	0	0.102173	1.05272	5.16744	8.50491	5.2014	6.16884	5.58903	5.49102	6.38579	5.11282	5.51286	7.06815	0.0056303	2.72565e-19	3.56722e-18	0.000438437	0.0286131	8.55271e-21	0	0	5.16552e-18	2.75544e-18	0.00990957	0	7.24254e-18
S0849_00010_R1	RCCs	0.105678	0.0235774	0.0482428	0	0	0	0	0.128907	0.0665982	0	0.0746634	0	0.000939555	0.171451	0	0	0	0.139257	0	0.153061	0	0.0876252	0	0.055121	1.06422	5.35629	7.25596	5.30776	5.64534	5.906	4.99827	5.63742	5.17614	5.51683	6.55465	0.00655595	0	5.44311e-18	2.65116e-20	0.0546033	0	1.18414e-18	0	4.31789e-18	0.0291841	5.42534e-19	3.73918e-19	0
S0849_00011_R1	LCCs	0.153454	0	0.0630239	0	0.0109471	0	0	0.205414	0	0.0049931	0.0296743	0	0.0044742	0.252703	0	0	0	0.147991	0	0.0825942	0	0.044731	0	0.140244	1.03861	5.18501	7.17659	5.43555	6.02118	5.86983	5.40005	5.77546	5.13813	5.49565	7.10316	0.0116627	6.87719e-20	3.36866e-18	0.00782846	0.0737871	1.15875e-19	4.28464e-18	0	2.26098e-18	0.00905942	0	0	1.32137e-18
S0849_00012_R1	RCCs	0.169164	0	0.0439828	0.00218642	0	0	0	0.17717	0.0183788	0	0	0.0321425	0	0.135905	0	0	0	0.184713	0	0.0863451	0	0.150012	0	0.10894	1.05314	5.12805	7.48878	5.56832	5.92084	5.86209	5.34217	5.77378	5.11884	5.65143	7.10517	0.0113272	0	8.67305e-18	4.45811e-20	0.123768	6.59339e-19	4.33411e-18	0	1.1648e-17	0.0406599	2.09993e-19	0	0
S0849_00014_R1	RCCs	0.171413	0	0.00529676	0.0157956	0	0	0	0.161911	0.0313272	0	0	0.0286391	0	0.22467	0	0	0	0.176684	0	0.128175	0	0.0560879	0	0.134002	1.04059	5.03152	7.63702	5.22834	5.93739	5.79173	5.42533	5.95177	4.79878	5.37702	7.09542	0.0196849	7.54792e-19	4.44918e-18	2.20193e-19	0.0717399	0	0	8.50373e-19	0	0.0106225	0.00304606	0	3.35986e-18
S0849_00015_R1	LCCs	0.0727498	0	0.0144559	0.0286682	0.0391952	0	0	0.189776	0.0296533	0	0	0.0577465	0.00658212	0.174723	0	0	0	0.132878	0	0.185058	0	0.0685137	0	0.0601926	1.0625	5.29556	6.77137	5.22295	5.77838	6.0708	5.20399	5.61906	5.22759	5.39971	6.9681	0.00313674	0	2.74447e-18	0.0148039	0.10775	0	0	0	0	0.00227679	0	1.74934e-18	2.21427e-19
S0849_00016_R1	LCCs	0.157625	0	0.0579728	0	0	0	0	0.208362	0	0	0.0385562	0	0.042426	0.200754	0	0	0	0.132089	0	0.107782	0	0.0544324	0	0.0750879	1.05923	4.99558	7.57184	4.91105	6.1772	6.33235	5.33296	5.61159	5.07827	5.60193	7.10107	0.00591715	0.000802515	6.22964e-18	0.0173865	0.0686019	0	0	9.58716e-20	3.01613e-18	0.0187054	0.00358292	5.19457e-21	0
S0849_00017_R1	LCCs	0.160455	0	0.0370877	0	0	0	0	0.192826	0.00721903	0	0.0207166	0	0.013555	0.192979	0	0	0	0.137428	0	0.181225	0	0.056507	0	0.130631	1.03817	5.00025	8.56929	4.95663	6.01132	5.83947	5.783	5.61834	5.12603	5.53566	7.34559	0	0	0	0.000519638	0.0340095	2.98411e-19	0	0	3.73887e-19	3.54019e-19	0.00497759	0	1.33823e-18
S0849_00018_R1	LCCs	0.226575	0	0.0383946	0	0.0201225	0	0	0.186376	0	0	0	0.0338119	0	0.116207	0	0	0	0.163999	0	0.130697	0	0.0838172	0	0.121702	1.0458	5.14906	7.96314	4.80521	6.49443	5.54931	5.84741	5.99979	5.35469	5.70288	7.4087	0.022931	6.52505e-19	5.59031e-18	0.0109164	0.0503335	0	0	2.44171e-18	4.05557e-18	1.09911e-17	3.99048e-19	2.09289e-18	5.56436e-18
S0849_00019_R1	RCCs	0.176438	0	0.0131593	0.0116321	0	0	0	0.234955	0	0	0	0	0.0197502	0.0965	0	0	0	0.213255	0	0.140245	0	0.0940655	0	0.123382	1.043	5.29477	9.15232	5.21135	6.07178	5.75709	5.71433	6.11507	5.24807	5.49312	7.10409	0.00346407	1.0303e-20	0	9.4836e-05	0.0720201	8.5656e-19	4.57164e-18	3.10655e-18	0	9.00029e-19	0.000692171	4.28246e-18	8.81417e-18
S0849_00020_R1	LCCs	0.117506	0	0.0169643	0	0	0	0	0.170526	0	0.00115874	0.0282324	0	0.0280925	0.198525	0	0	0	0.171512	0	0.137039	0	0.130444	0	0.0698165	1.06885	5.34211	7.52445	4.77371	5.99577	5.76723	5.74979	5.34774	5.20161	5.41909	7.02055	0	2.91084e-19	2.26642e-18	5.89998e-19	0.0774801	0	0	8.50333e-19	1.77966e-18	0.0293906	5.61147e-19	2.01296e-18	1.76137e-18
S0849_00021_R1	LCCs	0.167482	0	0.0482086	0	0.0108663	0	0	0.196046	0	0	0.0468979	0	0	0.0764655	0	0	0	0.172919	0	0.182462	0	0.0986537	0	0.129623	1.03672	5.0475	8.82619	5.06098	6.44992	5.96665	5.80991	6.3356	5.32109	5.45651	7.2421	0.00808722	2.42345e-19	1.83295e-18	0.0175084	0.0560857	4.40612e-19	0	4.65827e-18	0	7.23157e-19	0.00174885	4.31155e-19	4.07054e-18
S0849_00022_R1	LCCs	0	0.152878	0.0739582	0.0109	0	0	0	0.160714	0.000110122	0	0.067089	0	0.0739435	0.156161	0	0	0	0.161765	0	0.0420815	0	0.1004	0	0.0637287	1.06365	5.22586	7.14197	5.26702	6.15066	6.04807	5.29044	5.48635	5.11866	5.3978	6.81812	0.0106881	0.000387971	3.95078e-19	0.0078708	0.06982	2.10922e-19	0	3.23567e-18	8.67768e-19	0.0182512	0.00756418	5.81778e-20	0
S0849_00023_R1	LCCs	0.138984	0	0.015281	0	0	0	0	0.183685	0.0226744	0	0	0.0269662	0.0168984	0.200243	0	0	0	0.166444	0	0.153417	0	0.0754075	0	0.119673	1.04301	5.0975	7.90728	5.08399	6.16232	5.70567	5.21179	6.00896	5.1468	5.19588	7.08421	0.00458207	7.14136e-20	0	0.0171023	0.0324003	1.59604e-20	0	0	1.90127e-19	0.017147	0.0133264	2.66948e-19	9.2649e-19
S0849_00024_R1	RCCs	0.177191	0	0.0254015	0.0100787	0.0911977	0	0	0.132907	0.0277098	0	0.00598898	0.00266178	0.00636819	0.0768463	0	0	0	0.190606	0	0.186144	0	0.0668999	0	0.107755	1.04737	5.15943	8.312	5.1244	6.10966	5.61231	5.82815	6.11218	4.88694	5.54788	6.84374	3.28856e-18	0	0	0.00906421	0.0631224	1.5586e-20	0	0	0.000276227	3.85497e-18	0.000592307	1.81665e-21	0.00426976
S0849_00027_R1	LCCs	0.124456	0.0342612	0.0553098	0	0	0	0	0.194742	0	0	0.0719688	0	0.0344304	0.183834	0	0	0	0.134054	0	0.123234	0	0.0437096	0	0.110859	1.0415	5.0969	7.46139	4.89092	6.27803	5.94671	5.52	5.55377	5.175	5.51105	7.17657	0.0407462	1.51961e-20	0	0.00870634	0.0644434	2.41546e-19	8.4515e-18	3.06425e-18	0	0.0133832	0	0	6.9032e-19
S0849_00029_D1	RCCs	0.0867706	0	0.0512085	0	0	0	0	0.181753	0.0741574	0	0.061477	0	0.0138288	0.257416	0	0.0117366	0	0.17092	0.0585585	0	0	0.0321734	0	0.0863513	1.05534	5.03733	6.54651	5.26985	5.74225	5.91022	5.5237	5.68934	4.81677	5.46425	6.85311	4.17849e-19	2.63703e-19	0	0.00106703	0.0444637	0	0	2.16574e-18	1.32527e-20	0.032331	0.01312	3.07707e-19	4.35259e-19
S0849_00032_D1	LCCs	0.162367	0	0.0251884	0	0.0247878	0	0	0.170353	0	0.00220717	0	0.00762053	0.126648	0.113828	0	0	0	0.0774024	0	0.236365	0	0.0532323	0	0.0865283	1.05233	4.94081	8.51234	4.71827	6.20747	5.57737	6.18899	5.67948	4.98491	5.4906	7.049	0.0169258	0	4.47948e-18	0.0219109	0.0239653	2.77554e-19	0	3.32822e-18	0	0	0.0110113	0.00206624	0
S0849_00033_D1	RCCs	0.177067	0	0.0175661	0	0.00337907	0	0	0.202467	0	0	0.0330936	0	0.0373774	0.146615	0	0	0	0.13389	0	0.129576	0	0.118969	0	0.106625	1.04748	5.23027	8.24479	4.94395	6.20866	6.00572	5.58619	5.964	5.21942	5.48057	6.95318	0.0131393	2.53401e-19	1.67469e-18	0.0169737	0.051897	6.30958e-19	0	2.34758e-18	0	0.0228928	0.00502623	1.08491e-18	6.77492e-18
S0849_00034_D1	LCCs	0.112892	0	0.0699659	0.0161235	0	0	0	0.1685	0	0.00195765	0	0	0.0273167	0.179884	0	0	0	0.174114	0	0.11057	0	0.138676	0	0.0927413	1.05973	5.42725	8.30107	5.24845	6.31489	5.77763	5.55187	6.09419	5.42901	5.6896	6.88833	0	0	3.16717e-18	0.00723212	0.0618191	4.4686e-19	2.21349e-18	2.59697e-18	0	0.00334148	0.000647614	0.0122213	0.00419734
S0849_00035_D1	RCCs	0.17047	0	0.02383	0.0018297	0	0	0	0.224166	0	0	0.00757178	0	0	0.131038	0	0	0	0.140299	0	0.163054	0	0.137741	0	0.0927053	1.05665	5.1594	8.39762	4.79687	6.1936	5.66348	5.90822	6.05503	5.54656	5.44794	7.33506	0	5.84187e-19	2.88271e-18	2.73337e-19	0.0745455	0	0	4.28772e-18	6.00333e-20	5.16312e-18	0	0	1.11827e-17
S0849_00037_D1	RCCs	0.145799	0	0.00432012	0	0	0	0	0.189854	0.0127267	0	0.00457988	0.0186598	0.0561785	0.168322	0	0	0	0.112448	0	0.240001	0	0.0471104	0	0.0549782	1.06721	5.01826	6.95175	5.01117	6.11309	5.88983	6.32432	5.98923	5.05041	5.39517	7.19433	0.0191363	0	0	0.00861114	0.0758938	4.09709e-19	0	1.9468e-18	8.81573e-18	2.87628e-22	0	2.78159e-18	3.71499e-19
S0849_00039_D1	LCCs	0.172086	0	0.0463859	0.0309865	0	0	0	0.203321	0	0	0.00669851	0.00965081	0	0.163513	0	0	0	0.104888	0	0.0512288	0	0.21124	0	0.116255	1.05968	5.11144	8.45714	5.04328	6.24925	5.61059	5.8201	5.7211	5.44347	5.41254	7.19266	4.84568e-20	0	1.45025e-17	3.61959e-19	0.116956	6.70202e-19	0	1.47089e-18	0	4.22578e-18	0	1.13254e-18	3.2425e-18
S0849_00040_D1	RCCs	0.00769425	0.135292	0.136176	0.0221243	0	0	0.0214523	0.24393	0	0	0.0232358	0	0	0.162936	0	0	0	0.140653	0	0.0141592	0	0.0923473	0	0.100781	1.05614	5.09538	9.15264	4.9895	6.44545	5.76	5.1717	5.7953	5.145	5.53206	7.37226	0.0273625	1.163e-19	2.00585e-18	0.0144976	1.22488e-18	0.000691599	1.13867e-18	2.266e-19	0	0	0.0184101	0	0
S0849_00041_D1	LCCs	0.137082	0	0.0495553	0	0.00137101	0	0	0.14575	0.011045	0	0.00328274	0.0178755	0.0415702	0.130591	0	0	0	0.139602	0	0.243302	0	0.0789734	0.1	0.0427617	1.0735	5.06997	7.84679	5.08357	6.15819	5.76102	5.65927	5.9192	5.21124	5.49517	7.06377	1.12388e-18	0	0	0.00781793	0.00631387	0	4.19713e-18	0	0	0.0144399	3.59997e-20	0.00275361	0.00186966
S0849_00042_D1	LCCs	0.164708	0	0.101036	0.0290291	0.0218378	0	0.0224131	0.186319	0	0.0112205	0	0	0	0.16135	0	0	0	0.155162	0	0.0461746	0	0.10075	0	0.0798609	1.06553	5.10153	7.56444	4.90302	6.40093	5.93271	5.51146	5.72968	5.28973	5.55185	7.06092	1.85128e-18	0	0	0.0048256	0.0383529	3.84747e-19	1.27542e-18	1.50516e-18	1.02795e-18	2.78808e-18	1.42202e-19	2.5489e-20	0
S0849_00043_D1	LCCs	0.0403656	0.0582722	0.0589999	0.0215405	0.0623137	0	0	0.158539	0.00623351	0.00425177	0.00272564	0	0.0298997	0.195095	0	0	0	0.175396	0	0.0708576	0	0.11551	0	0.0935684	1.05554	5.18218	7.83416	5.1272	6.23976	5.60327	5.65586	6.10633	5.12392	5.85357	6.98687	0.00248909	3.88708e-19	1.8994e-18	0.00532614	0.0236052	0	0	0	0.00507397	2.95884e-18	0.00987164	0	7.50449e-20
S0849_00053_D1	LCCs	0.0716098	0	0.064991	0.104669	0.00470881	0	0	0.1677	0	0	0	0.0342335	0	0.238039	0	0	0	0.12974	0	0.0335303	0	0.150779	0	0.0823537	1.06703	5.15767	8.55401	4.91662	5.97148	5.67401	5.71516	5.82331	4.91078	5.52507	7.21315	5.60937e-20	0	2.09716e-18	0.000360562	0.058321	2.89376e-19	2.89448e-18	0	0.00141464	0.00101843	0	0.00661211	8.72127e-19
S0849_00054_D1	RCCs	0.132028	0	0.0417172	0	0	0	0	0.16188	0.0235195	0	0.00383881	0.0108147	0.013847	0.237442	0	0	0	0.120675	0	0.125186	0	0.129051	0	0.111057	1.0533	5.25204	8.14163	5.03392	5.99969	5.84844	5.84241	5.69109	4.94571	5.34357	7.17972	0.01471	0	2.61379e-18	4.74031e-21	0.108679	1.06128e-18	0	0	0	0.00787156	0	2.19492e-18	2.39238e-18
S0849_00055_D1	RCCs	0	0.0840525	0.15302	0.0149282	0.0333232	0	0	0.149085	0	0.00310759	0.00469452	0	0	0.240199	0	0	0	0.126075	0	0.106505	0	0.0850103	0	0.0966481	1.06032	5.26316	7.71359	5.04905	6.38118	5.85449	5.18138	5.49086	5.4906	5.50526	7.21333	0.00583393	1.45656e-20	1.46022e-17	0.00302337	0.064742	6.12513e-20	1.55092e-18	2.38762e-18	4.20683e-19	1.56816e-18	0	0	0
S0849_00056_D1	LCCs	0.0328262	0.0532737	0.0603359	0	0.00254585	0	0	0.210979	0	0	0.0443273	0	0.0494273	0.121426	0	0	0	0.182033	0	0.113829	0	0.128997	0	0.0889959	1.05121	5.14873	7.9068	5.07113	5.83971	5.6142	5.60974	6.13949	5.19944	5.40332	7.19036	0	9.79713e-20	2.8541e-18	0	0.105076	0	4.54843e-19	0	4.02968e-20	0	0.00183778	0	1.45109e-18
S0849_00057_D1	LCCs	0.115173	0	0.0734105	0	0.0764591	0	0.00864992	0.188243	0	0.0200337	0.0307863	0	0	0.17434	0	0	0	0.114028	0	0.108389	0	0.0904874	0	0.0997102	1.04672	5.19676	8.39022	5.0342	6.35263	5.85336	5.14951	6.06881	5.43469	5.47119	7.09768	0.0072898	2.11671e-19	6.57784e-18	0.00621642	0.0269981	0	0	0	7.82792e-19	0	0.00932176	0.000825075	1.31844e-19
S0849_00058_D1	RCCs	0.127582	0	0.0156902	0.0271582	0	0	0	0.176527	0	0	0	0.039396	0.0861377	0.1262	0	0	0	0.180722	0	0.131542	0	0.089045	0	0.0809961	1.05331	5.09573	7.82609	4.88956	5.93338	5.75978	6.01338	5.58069	5.43362	5.42652	7.0861	3.20617e-19	7.75283e-20	0	0	0.0766613	0	0	1.68938e-18	1.02243e-18	4.90341e-18	0.00429126	9.52596e-20	0
S0849_00059_D1_R1	LCCs	0.150196	0	0.0698209	0.0237892	0.00656146	0	0.0199081	0.172173	0	0	0.0367377	0	0.0379149	0.138057	0	0	0	0.166951	0.0227743	0	0	0.155116	0	0.111258	1.05119	5.06513	7.70486	5.36311	6.16295	5.62351	5.28069	5.65865	5.00874	5.50926	7.17657	0.00356799	4.06921e-19	0	0	0.106886	0	0	0	9.33995e-19	2.01917e-19	0.00577965	2.07244e-18	2.80219e-18
S0849_00062_D1_R1	LCCs	0.190381	0	0.0449477	0	0	0	0	0.193723	0	0	0	0.0217656	0.056589	0.151266	0	0	0	0.195129	0	0.0510167	0	0.0951816	0	0.109183	1.05229	5.08839	8.32322	5.04734	5.92188	5.66555	5.79023	5.68666	5.09062	5.31234	7.17477	0.00111134	0	0	0	0.123668	0	1.69744e-18	3.75195e-18	0	0	3.28988e-18	0	1.0191e-17
S0849_00063_D1_R1	LCCs	0.125151	0	0.0598369	0.0185578	0	0	0	0.165661	0	0	0	0.0308888	0	0.117409	0	0	0	0.133754	0	0.161237	0	0.187505	0	0.0744021	1.06741	5.20558	7.48037	4.82421	6.10943	5.64026	5.85393	5.84364	5.33795	5.53202	7.4511	1.27981e-20	0	0	0	0.0830147	1.25641e-19	0	9.53187e-18	0	0	0	0	1.36887e-17
S0849_00064_R1	RCCs	0.09599	0.0754942	0.113586	0	0	0	0.0105828	0.11707	0.0119792	0	0.0745822	0	0	0.223789	0	0	0	0.112811	0	0.051369	0	0.112747	0	0.10249	1.05934	5.11143	7.57579	5.16317	6.36106	5.80389	5.70515	6.09098	5.16982	5.53259	7.39568	0.0137997	0	0	0.017323	0.0511186	8.6925e-19	1.57166e-18	0	0	0.015669	0.00173259	4.78424e-19	4.88829e-21
S0849_00066_D1_R1	LCCs	0.0833983	0	0.0327932	0	0	0	0	0.261855	0	0	0	0.0297683	0.042149	0.198061	0	0	0	0.166801	0	0.0793862	0	0.105787	0	0.109079	1.04712	5.01464	7.66122	5.07681	6.03856	5.86721	5.53653	5.75329	5.19743	5.46695	7.23169	0.00227291	0	4.01337e-18	0.0105477	0.0604531	1.94966e-19	0	1.2746e-18	3.12863e-19	0.0166789	1.20398e-18	8.4221e-19	2.07809e-19
S0849_00067_D1_R1	LCCs	0.0877504	0.0749186	0.0329972	0.0241549	0	0	0	0.13388	0.00502391	0	0	0.0539558	0	0.182698	0	0	0	0.0761762	0	0.210755	0	0.117691	0	0.0607907	1.06982	5.04105	7.97224	4.77872	6.40296	5.66773	6.13992	5.72591	4.82347	5.36013	7.20174	0.0365879	0	8.77561e-19	0.0140346	0.051711	0	0	8.37881e-18	1.12573e-19	0	0	2.96317e-18	1.58626e-18
S0849_00068_D1_R1	LCCs	0.105047	0	0.0656641	0.0331873	0.0257171	0	0	0.16778	0	0	0.0430417	0	0.0836576	0.149809	0	0	0	0.156717	0	0.057292	0	0.112087	0	0.0919614	1.05092	5.2161	8.43929	5.06351	6.25681	6.12402	5.72845	5.79943	5.22088	5.54419	7.47202	0	0	3.59779e-18	0.0101101	0.0968896	0	0	0	0	1.68485e-19	3.31331e-19	4.02097e-19	9.03101e-19
S0849_00069_D1_R1_V	RCCs	0	0.0810272	0.0872299	0.0948398	0	0.0273973	0	0.154024	0.0632375	0	0	0.0369017	0.00842104	0.149554	0	0	0	0.115518	0	0.137	0.0163465	0.0285031	0	0.0927009	1.04476	5.29476	6.9777	5.42753	5.7384	6.21345	5.66919	6.51602	4.77921	5.60018	7.03262	1.16693e-19	0	0	7.38131e-21	0.0964474	4.2e-19	0	1.70108e-18	0	0.00661041	1.47416e-19	0	0.0264284
S0849_00070_D1_R1	LCCs	0.191776	0	0.0308435	0.0189347	0.00171546	0	0	0.188715	0	0	0.0324641	0	0.0659556	0.110267	0	0	0	0.127404	0	0.137054	0	0.0948707	0	0.0935104	1.05016	5.29564	8.04533	5.06732	6.39152	5.71219	5.49077	5.75019	5.17879	5.51236	7.18919	0.0227602	0	6.5298e-18	0.0176348	0.032646	0	4.31314e-19	6.66284e-19	1.66065e-19	4.46795e-18	0	9.57454e-19	5.13131e-18
S0849_00071_D1_R1	RCCs	0.129497	0	0.00601857	0.0371291	0.0132879	0	0	0.149717	0.000503407	0	0	0.0177789	0	0.172348	0	0	0	0.150815	0	0.180806	0	0.142097	0	0.0786597	1.06474	5.29484	7.12091	5.25619	6.06353	5.68934	6.17771	5.50051	5.42056	5.52692	7.43869	0.00228367	0	1.16034e-18	1.38953e-19	0.106123	1.11022e-18	1.39312e-19	0	8.76701e-19	1.10924e-18	2.91234e-19	6.13993e-18	2.64381e-18
S0849_00072_D1_R1	RCCs	0.132446	0	0.0560761	0	0	0	0	0.226475	0	0	0.0270008	0	0	0.142689	0	0	0	0.172485	0	0.110683	0	0.132146	0	0.0991157	1.05222	5.09013	8.20956	5.0186	5.91082	5.62018	5.4454	6.15048	5.09907	5.49863	6.93362	0.00599337	3.52581e-19	0	5.13801e-20	0.0773816	0	6.06504e-18	2.58672e-18	0	0.0131017	0	0	0
S0849_00073_D1_R1	LCCs	0.145717	0	0.0628527	0	0	0	0	0.229225	0	0	0.0196513	0.000186063	0.03245	0.197417	0	0	0	0.148389	0	0.0261665	0	0.137946	0	0.0991992	1.0591	5.15229	8.64972	5.00938	6.07621	5.83828	5.82874	5.89434	5.38383	5.64127	7.49018	0.000690104	1.40987e-20	1.49156e-18	0.00199723	0.0761176	0	1.15622e-18	4.98315e-18	5.33445e-19	1.41422e-18	0	0	4.93429e-18
S0849_00074_D1_R1	LCCs	0.158199	0	0.00393355	0.0207025	0	0	0	0.18293	0.00962583	0	0.0166974	0	0	0.152312	0	0	0	0.126229	0	0.198842	0	0.130528	0	0.125402	1.0423	5.20445	8.47658	4.76197	6.35384	5.56432	5.58672	6.23181	5.16717	5.67112	7.10075	0.00938137	4.92375e-19	5.35915e-18	0.00282483	0.118956	1.12284e-18	3.04106e-18	2.42666e-18	0	7.22346e-18	0	0	0
S0849_00075_D1_R1	RCCs	0.0479303	0.051294	0.029024	0.00340393	0	0	0	0.217813	0	0	0.00619775	0.00987445	0	0.219664	0	0	0	0.19878	0	0.170443	0	0.0455764	0	0.0872519	1.06024	5.13963	7.7017	4.98953	6.28868	5.76772	5.8606	6.27476	5.12855	5.64833	7.1537	0.00407991	0	1.50242e-18	0.00878216	0.0505913	3.60473e-19	1.17008e-18	0	0.00114787	0.000517047	0.000775313	0	0
S0849_00076_D1_R1	LCCs	0.0419518	0.0234045	0.0700235	0	0	0	0	0.198466	0.035498	0	0.0668168	0	0.0183007	0.184236	0	0	0	0.19466	0	0.0428855	0	0.123758	0	0.0749492	1.06277	5.21876	7.57826	5.15902	5.8947	5.9121	5.49921	5.46436	4.9865	5.39188	7.03363	0	0	0	1.01783e-18	0.0775135	3.91737e-20	1.80997e-18	0	0	0.0119506	1.72013e-19	1.11413e-18	5.92563e-19
S0849_00077_D1_R1	LCCs	0.142894	0	0.0105018	0	0	0	0	0.184824	0.0125858	0	0.014509	0.00560505	0.00151566	0.191063	0	0	0	0.122119	0	0.246458	0	0.0679261	0	0.0611746	1.07043	5.38979	7.9769	4.90937	6.05735	5.86279	5.32028	5.36887	5.20549	5.36898	6.90876	0.00459843	0	6.02148e-19	0.00530854	0.060832	0	0	2.29159e-19	9.03322e-18	0.0291192	0	3.29085e-18	3.3735e-19
S0849_00078_D1_R1	RCCs	0.00107154	0.0978764	0.0590837	0.0120277	0	0	0	0.179743	0.00856218	0	0.0751335	0	0	0.290441	0	0	0	0.159988	0.0496366	0	0	0.066437	0	0.0731094	1.0666	5.25884	7.57485	5.47427	6.10895	5.62253	5.64772	5.84601	5.13226	5.55523	7.10495	0.0163974	7.0018e-20	3.7744e-18	0.000693157	0.0151345	0	2.88395e-20	0	0	0.00745861	0.00115939	4.05044e-20	0.00141144
S0849_00080_R1	LCCs	0.0968303	0	0.0484714	0.038981	0	0	0	0.205308	0.0117332	0	0.0209906	0.00288415	0	0.213068	0	0	0	0.204771	0	0.0242575	0	0.132705	0	0.0800747	1.06893	5.14308	8.97328	5.06531	6.21342	5.46907	5.62412	5.97186	5.30235	5.68797	7.3591	0.00594505	0	3.30892e-18	0.00584561	0.0248648	4.95095e-21	1.68958e-20	7.22456e-19	0	0	0	0.00179703	0.00698094
S0849_00082_R1	LCCs	0.157706	0	0.0125072	0.00775496	0	0	0	0.17675	0.00366263	0	0.00266356	0.0135907	0.0183918	0.159571	0	0	0	0.21193	0	0.1528	0	0.0826717	0	0.1028	1.05276	5.06238	8.51529	4.87415	6.19859	5.65914	5.60231	6.23217	5.24647	5.63773	7.21116	0.0054724	1.50015e-19	8.30854e-19	0.0072925	0.0781439	0	0	8.15525e-19	2.74326e-18	0.0230318	5.06387e-19	0	1.38725e-18
S0849_00083_R1	LCCs	0.125833	0	0.0325464	0.00745412	0	0	0	0.227153	0	0	0	0.0131777	0.0251264	0.19209	0	0	0	0.160988	0	0.103073	0	0.112558	0	0.102027	1.05147	5.24392	8.47544	5.136	6.18033	5.63375	5.65698	5.95478	5.35323	5.62345	6.90155	0	0	0	0.00153547	0.0225592	0	0	6.12219e-19	1.06051e-18	3.27777e-18	0.000714237	0.005443	0.00227012
S0849_00084_R1	RCCs	0.120064	0	0.0181924	0	0	0	0	0.177134	0	0	0	0.0517822	0	0.229895	0	0	0	0.145486	0	0.118281	0	0.139165	0	0.111365	1.05316	5.33398	8.0136	5.06138	6.0492	5.64189	5.6897	5.86881	5.24227	5.67684	7.17819	0.00527763	3.80856e-21	0	1.02453e-19	0.108642	0	0	2.18177e-18	8.90695e-19	0	2.64356e-18	4.25233e-18	7.98679e-18
S0849_00085_R1	LCCs	0.189879	0	0.0603978	0	0.00279538	0	0	0.188264	0	0	0.0285285	0	0	0.178004	0	0	0	0.143588	0	0.0785286	0	0.130015	0	0.110193	1.05402	5.29127	8.46953	5.01925	6.2101	5.62442	5.62535	5.79198	5.2325	5.75129	7.29624	0.000738447	1.21256e-21	0	0.000948829	0.0585626	1.70811e-20	0	2.58723e-19	2.18855e-18	0	3.24107e-19	0	9.24878e-19
S0849_00088_R1	RCCs	0.124597	0	0.0631025	0	0	0	0	0.195121	0	0.0116591	0.0116993	0	0	0.234238	0	0	0	0.122215	0	0.121143	0	0.116225	0	0.0752435	1.06709	5.36861	7.66102	5.23043	5.99713	5.93336	4.8848	5.86506	5.42499	5.34025	6.75683	0.0017839	1.77977e-19	1.94032e-18	4.91862e-22	0.059425	1.60297e-19	2.67868e-18	0	0	0.00797538	0.00287989	0	0
S0849_00089_R1	LCCs	0.115049	0.0268457	0.0331869	0	0	0	0	0.186012	0	0.0105832	0.00335738	0	0.0357553	0.138653	0	0	0	0.135283	0	0.19486	0	0.120414	0	0.113571	1.04468	4.94394	7.81942	5.13911	6.41249	5.64363	5.55475	6.77386	5.44268	5.44947	6.90891	0.00318513	0	0	0.00700432	0.10116	6.30761e-19	5.94649e-19	0	7.04733e-19	0	1.77439e-19	6.60814e-18	1.00299e-17
S0849_00090_R1	LCCs	0.0672215	0.0526116	0.0852285	0.0119416	0	0	0	0.152062	0	0	0.0379582	0	0.0379992	0.14275	0	0	0	0.214914	0	0.105791	0	0.0915227	0	0.0941851	1.05341	5.08564	7.9646	5.33489	6.24157	5.83393	5.49502	5.79272	5.02972	5.51595	7.38118	0	7.3569e-20	5.07073e-19	0.00142521	0.0349764	3.45269e-19	0	0	9.78991e-05	0	0.00627776	0.000558532	5.52355e-20
S0849_00091_R1	RCCs	0.163698	0	0.0498791	0.0105954	0	0	0	0.136909	0.00901365	0	0.0165763	0	0.00862867	0.13524	0	0	0	0.173328	0	0.183453	0	0.112679	0	0.0916568	1.05778	5.28829	7.68975	5.0359	6.29265	5.63966	5.34188	5.62197	5.15207	5.54147	6.91413	0.0126055	9.79611e-20	1.30094e-18	0	0.0417232	1.60151e-19	5.71603e-19	0	6.60579e-19	1.41769e-18	0	0	0
S0849_00092_R1	RCCs	0.114628	0	0.0241285	0	0.0200457	0	0	0.181791	0	0	0	0.0282988	0.0730698	0.144489	0	0	0	0.146521	0	0.156024	0	0.111005	0	0.0687866	1.05981	5.06077	7.9549	5.198	6.13604	5.50961	6.21053	6.16441	5.23659	5.48307	7.11982	0.00141152	0	8.68639e-18	0.00775114	0.0600505	0	2.08556e-18	5.64815e-18	0.00189735	5.07043e-18	6.36176e-19	0	2.218e-18
S0849_00095_R1	RCCs	0.20556	0	0.0396853	0	0	0	0	0.160561	0	0	0.0483582	0	0	0.148841	0	0	0	0.19315	0	0.0769723	0	0.126873	0	0.110523	1.05477	5.18849	8.37694	5.08043	6.23972	5.73009	5.4238	5.62268	5.25976	5.69428	7.40319	0.010626	2.06621e-18	1.26859e-17	0.00318302	0.0584519	0	1.25572e-18	6.94661e-18	6.14036e-19	2.93981e-18	0	8.20979e-19	4.99615e-18
S0849_00096_R1	LCCs	0	0.171546	0.0612856	0	0	0	0.000442239	0.154516	0	0	0.085245	0	0	0.122032	0	0	0	0.122803	0	0.146261	0	0.13587	0	0.0813119	1.05615	5.13261	7.66738	4.92508	6.048	6.08714	5.34253	5.79485	5.34489	5.47509	6.85349	0.0111406	0	4.77636e-18	3.13446e-20	0.0551095	0	3.05721e-19	1.03308e-17	0	0.0346388	0	0	3.65315e-18
S0849_00098_R1	LCCs	0.114476	0	0.0373372	0.0169084	0	0	0	0.224889	0	0	0.0130577	0.00908011	0	0.205663	0	0	0	0.187785	0	0.0868938	0	0.10391	0	0.0769629	1.06412	5.10904	7.81323	5.27258	6.03805	5.87294	5.51572	5.66492	5.2259	5.39178	7.35062	0.00650852	1.39025e-19	0	0.00899692	0.0414983	8.31197e-20	7.92136e-19	0	0	0.0037026	0	0	1.84989e-18
S0849_00099_R1	LCCs	0.192415	0	0.0160678	0.00338271	0.00872987	0	0	0.184873	0	0	0	0.0295918	0.028881	0.16313	0	0	0	0.129776	0	0.1902	0	0.052953	0	0.102886	1.04889	4.94402	7.8923	5.09889	6.27695	5.58164	5.93476	6.21479	5.16259	5.50371	6.94281	0.00284683	5.07305e-20	6.94422e-18	0.00858807	0.0396608	2.38737e-20	3.56438e-19	1.88068e-18	0	0.00651245	4.65936e-19	0	0.00555171
S0849_00101_R1	RCCs	0.145162	0	0.0576953	0	0	0	0	0.134609	0.00422843	0	0.0316923	0	0.0274118	0.244713	0	0	0	0.160256	0	0.0526579	0	0.141574	0	0.129299	1.05146	5.10922	8.0285	4.96159	6.07827	5.67051	5.22063	5.6666	5.21396	5.47128	7.30941	0	0	3.58597e-18	0.00220793	0.0509699	0	0	4.8678e-18	1.1329e-18	3.2373e-18	0.00113676	1.97973e-18	1.52263e-18
S0849_00102_R1	LCCs	0.162653	0	0.00657127	0.000135587	0	0	0	0.237945	0	0	0.036807	0	0.0359881	0.208739	0	0	0	0.177833	0	0.0533559	0	0.0799724	0	0.112192	1.0485	5.20667	8.09024	4.69008	6.1453	5.57798	5.79262	5.98449	5.32841	5.56986	7.45159	0.0183867	0	1.87698e-18	0	0.08212	0	0	0	0	0	0	4.52292e-18	3.05775e-18
S0849_00104_R1	RCCs	0.167658	0	0.0854315	0.00320067	0	0	0	0.171395	0.00774519	0	0.0170886	0	0.0432969	0.144604	0	0	0	0.148197	0	0.105125	0	0.106258	0	0.0970991	1.05462	5.22062	8.06258	5.20724	6.07431	5.62135	5.82819	5.6187	5.08868	5.49246	7.21759	0.00741431	3.15848e-20	4.32099e-18	2.56466e-19	0.0908097	0	0	1.90021e-19	0	0.00536943	0.00469111	4.00158e-19	0
S0849_00106_R1	RCCs	0.152659	0	0.00202393	0	0	0	0	0.163822	0.027717	0	0.0537456	0	0	0.219744	0	0	0	0.0980261	0	0.174765	0	0.107498	0.1	0.0508973	1.0745	5.11368	7.62576	5.10755	6.17351	5.94262	5.40664	5.79811	5.12867	5.45675	6.69416	5.13902e-22	7.27797e-20	5.74938e-18	0.00851369	0.0777716	0	0	4.50288e-18	3.21169e-19	0.0242686	2.18741e-19	3.78126e-18	1.28333e-18
S0849_00107_R1	LCCs	0.148858	0	0.0538929	0	0.00124423	0	0	0.208468	0	0	0.0264309	0	0.0600843	0.155169	0	0	0	0.168587	0	0.0813704	0	0.0958951	0	0.0912881	1.05327	5.15237	7.83875	5.04664	6.21731	5.92086	5.70616	5.79215	5.30326	5.48956	7.20899	0.00618319	0	0	3.70477e-21	0.0658103	0	0	0	0	0.0221396	3.42283e-22	0	3.95135e-18
S0849_00108_R1	RCCs	0.122414	0	0.0550845	0.00676654	0.00839109	0	0	0.218712	0	0	0.00046612	0.0201523	0.0797424	0.166019	0	0	0	0.162275	0	0.0382451	0	0.121732	0	0.144013	1.03382	4.95698	8.32495	5.13482	5.81175	5.52234	5.71792	5.93387	5.25084	5.48613	7.28518	0	7.09689e-20	5.56751e-18	0	0.0647111	7.86525e-20	2.17323e-18	5.4185e-19	0	1.09452e-18	0.000641212	0	0
S0849_00109_R1	RCCs	0.0980977	0	0.0130004	0	0	0	0	0.206441	0.0101433	0	0.0486738	0	0.0577645	0.265003	0	0	0	0.143918	0	0.102946	0.0011157	0.0528956	0	0.0842917	1.05887	4.9869	8.41148	5.1366	6.04875	6.10618	5.09097	5.64263	4.95756	5.55902	7.0657	0.00281062	0	6.52656e-19	0.000971822	0.0381756	0	0	2.55067e-18	1.89415e-18	0.0036974	0.00568823	3.58816e-19	0
S0849_00120_R1	RCCs	0.208942	0	0.0231545	0	0.00162813	0	0	0.192589	0	0	0.0166597	0	0	0.180297	0	0	0	0.0976992	0	0.141667	0	0.137365	0	0.109364	1.05477	5.48572	8.25266	5.19096	6.26753	5.59489	5.65353	5.8456	5.44216	5.31763	6.99393	0.00800044	9.80172e-20	0	9.91487e-20	0.200746	5.76063e-19	0	8.63335e-18	0	2.6156e-17	0	3.49385e-18	2.30188e-17
S0849_00123_R1	RCCs	0.213307	0	0.0154965	0.0234002	0	0	0	0.140241	0.00684335	0	0	0.0426662	0	0.215105	0	0	0	0.14022	0	0.0791328	0	0.123588	0	0.127174	1.04897	5.11492	7.72982	5.43196	6.04791	5.71592	5.95371	5.83857	5.18309	5.62911	7.28008	9.62985e-21	0	3.49479e-18	7.43185e-19	0.136047	0	4.94122e-18	1.53544e-17	9.61573e-19	0	0	5.41781e-19	1.69649e-17
S0849_00124_D1_R1	RCCs	0.183358	0	0.00284545	0.0158847	0	0	0	0.188557	0	0	0	0	0.0256575	0.14727	0	0	0	0.149215	0	0.160894	0	0.126317	0	0.142813	1.03602	5.24765	8.71843	5.40242	5.9855	5.46874	5.68064	5.93705	5.09895	5.75579	7.37092	0.00697465	4.96499e-21	0	0	0.0792322	2.40458e-19	3.48953e-18	7.51885e-18	0	0	1.20526e-19	2.80186e-19	2.04341e-18
S0849_00124_R1	LCCs	0.112805	0.0495048	0.0576671	0.00876721	0	0	0	0.186298	0	0.00326323	0.0281914	0	0	0.172507	0	0	0	0.184428	0	0.0978408	0	0.0987276	0	0.0865218	1.0587	5.21054	7.8097	5.04722	6.33873	5.87982	5.72335	6.03123	5.20465	5.60308	7.25223	0.00738825	0	4.26023e-18	0.00900265	0.0235291	0	0	2.42749e-18	4.81244e-20	0.000196851	0.00658827	1.57748e-18	2.5223e-18
S0849_00126_D1_R1	RCCs	0.0607384	0.0807757	0.0568837	0	0	0	0.0179877	0.13675	0.00783717	0.0126661	0.0364515	0	0	0.14257	0	0	0	0.196165	0	0.195772	0	0.0554022	0	0.110029	1.04483	5.14346	8.52279	4.93648	6.5646	5.79282	5.42252	6.15976	5.40425	5.82399	7.36804	0.00986761	4.21973e-20	9.12923e-19	0.00781993	0.0517151	1.24661e-20	1.8599e-18	5.68065e-18	1.14609e-18	7.1075e-18	6.89376e-19	0	1.41201e-18
S0849_00127_D1_R1	RCCs	0.134876	0	0.0385467	0	0	0	0	0.183863	0	0	0.0241486	0	0	0.189766	0	0	0	0.197601	0	0.0968466	0	0.134352	0	0.127615	1.04602	5.18523	8.22478	4.71663	6.38592	5.42374	5.52959	6.07645	5.24573	5.63418	7.36755	0.0120068	5.82899e-19	4.09442e-18	1.55179e-20	0.0278735	9.75805e-19	2.4718e-18	3.81632e-18	1.6173e-18	8.99202e-18	1.66937e-19	0	3.03842e-18
S0849_00130_D1_R1	LCCs	0.0722495	0.0501688	0.0451004	0.0248468	0	0	0	0.199743	0	0	0.0218001	0	0	0.241	0	0	0	0.0846618	0	0.137404	0	0.123026	0	0.116021	1.0483	5.22845	7.78924	4.828	6.32057	5.8025	5.59038	5.65856	5.218	5.5329	7.06874	0.0133745	0	0	0.00611349	0.0654744	4.73512e-20	0	6.16377e-18	3.24256e-19	0	9.45697e-19	4.22791e-18	1.65114e-18
S0849_00132_D1_R1	LCCs	0.146512	0	0.0414108	0	0	0	0	0.118876	0.0324044	0	0.0254077	0	0	0.229181	0	0	0	0.121903	0	0.173371	0	0.110934	0	0.105486	1.05545	5.34012	7.0043	5.17575	6.19558	5.84096	5.37562	5.29289	4.8782	5.46357	6.95957	0.00925234	5.82215e-20	0	0.0108654	0.0664707	5.23926e-20	0	0	0	0	0.0060987	0	0
S0849_00133_D1	RCCs	0.183393	0	0.0343836	0.0309605	0	0	0	0.172062	0	0	0	0.00264084	0	0.152103	0	0	0	0.160084	0	0.161995	0	0.102378	0	0.103188	1.05274	5.24607	8.38583	5.14515	6.24848	5.74082	5.49819	5.82392	5.41137	5.56326	6.96138	0.00065712	0	0	1.76299e-19	0.0419821	4.68313e-20	0	3.22005e-18	0	8.57951e-19	0.00028705	2.5231e-19	5.23293e-18
S0849_00135_D1_R1	RCCs	0.168817	0	0.0341621	0.0375424	0	0	0	0.176819	0	0	0.00901379	0	0	0.147846	0	0	0	0.142462	0	0.145514	0	0.137823	0	0.103434	1.05254	5.28048	8.13591	5.11638	6.15541	5.51012	5.46879	5.9828	5.42967	5.45564	7.14065	0.0116043	4.08577e-19	0	1.38264e-18	0.0866558	1.57922e-18	0	0	0	0	2.08273e-19	4.47311e-19	0
S0849_00136_D1_R1	RCCs	0.0711262	0	0.0555239	0.0277473	0	0	0	0.174432	0	0	0.0235591	0	0	0.203645	0	0	0	0.139804	0	0.0998803	0	0.204283	0	0.0998128	1.06425	5.17292	9.2369	5.3183	6.05854	5.47962	5.68146	5.41535	5.06864	5.41007	7.38279	0.0134527	0	5.07853e-18	0	0.0960259	0	0	5.66296e-18	2.69053e-18	4.73487e-19	1.04652e-18	0	0
S0849_00137_D1_R1	LCCs	0.0159737	0.0432884	0.019749	0.0884033	0	0	0	0.147385	0.0137766	0	0	0.0789262	0	0.227494	0	0	0	0.132402	0	0.115962	0	0.11664	0	0.0921123	1.05747	5.19054	8.00529	5.29177	5.9374	5.90212	5.75078	5.92875	4.77326	5.52614	7.30884	0.0156854	2.49763e-19	5.0014e-18	4.00722e-19	0.107208	0	0	8.34898e-19	0	0.000611246	0.00259748	0	9.52219e-18
S0849_00141_D1_R1	RCCs	0.157064	0	0.0358844	0.0147281	0	0	0	0.185655	0	0	0.00150255	0.0129228	0	0.156435	0	0	0	0.108598	0	0.184983	0	0.142226	0	0.0604547	1.07132	5.41032	7.56037	5.13282	6.31438	5.67849	5.43898	5.79692	5.40288	5.52193	6.91774	0.0113611	0	0	0	0.123162	0	0	0	0	0	0	4.60111e-18	0
S0849_00142_D1_R1	RCCs	0.176825	0	0.0434013	0	0	0	0	0.166067	0.00214328	0	0	0.0244798	0.0613884	0.132231	0	0	0	0.147783	0	0.132009	0	0.113672	0	0.0868806	1.05682	5.10647	8.2653	4.6755	6.20531	5.3974	6.25821	5.76494	5.48455	5.45614	7.37076	0.00360114	1.38645e-19	0	0.00527275	0.0400281	1.51143e-19	3.50781e-19	0	1.30683e-20	9.01952e-19	0.00203575	0.00742921	0
S0849_00144_D1_R1	RCCs	0.107846	0	0.0253583	0	0.0194032	0	0.00278605	0.150366	0.0224847	0	0.0486237	0	0.0448293	0.207096	0	0	0	0.138895	0	0.117946	0	0.114366	0	0.0722537	1.0619	5.24737	7.92829	5.06422	5.95681	6.01368	5.32827	5.58646	5.21516	5.56873	6.89436	0.0147577	2.93608e-19	0	0.000226573	0.112228	0	0	0	0	0.00387108	0	0	0
S0849_00145_D1_R1	LCCs	0.181654	0	0.0450585	0	0	0	0	0.181784	0	0	0.0525906	0	0	0.235953	0	0	0	0.117332	0	0.0365162	0	0.149112	0	0.085027	1.07039	5.18179	7.5821	5.09529	6.18388	5.7875	5.48495	5.84238	5.1864	5.53536	7.13863	0.00485018	0	4.45981e-18	0	0.0362411	0	0	0	0	0.0202101	0	1.9914e-18	0
S0849_00146_D1_R1	RCCs	0.190012	0	0.00419177	0.0105595	0	0	0	0.224908	0	0	0	0.0189808	0	0.1627	0	0	0	0.144573	0	0.140996	0	0.103078	0	0.0920417	1.05607	5.23235	8.68445	5.25744	6.30151	5.66591	5.76603	5.99047	5.29639	5.46877	7.00745	0	0	2.252e-19	0.00654389	0.0692788	0	0	8.74695e-19	3.22576e-18	1.20751e-17	4.49523e-19	2.78584e-18	1.11359e-18
S0849_00147_D1_R1	RCCs	0.173294	0	0.0860434	0.0494006	0	0	0	0.1136	0	0	0.0150225	0	0	0.185824	0	0	0	0.148932	0	0.0818746	0	0.146008	0	0.105669	1.06048	5.21943	8.22597	4.65471	6.3603	5.57627	5.6973	5.84134	5.368	5.5998	7.53026	0.01292	0	3.85421e-18	6.15354e-19	0.113429	0	1.59633e-18	1.53547e-17	1.82141e-18	1.58721e-17	1.65397e-19	2.31588e-18	1.39472e-17
S0849_00148_D1_R1	LCCs	0.0902479	0.0290341	0.135856	0.00536312	0.0385687	0	0.00452615	0.156054	0	0.00589326	0.026726	0	0	0.226523	0	0	0	0.16237	0	0.0554329	0	0.0634053	0	0.1235	1.04829	5.33309	7.88028	4.74274	6.28456	5.8275	5.4026	5.92316	5.38048	5.62401	7.2684	0	0	0	2.45171e-20	0.0316824	5.53176e-19	1.2435e-18	0	8.20827e-19	0	7.05394e-19	2.0239e-19	1.32259e-18
S0849_00150_D2_R2	LCCs	0.0981953	0	0.034266	0	0	0	0	0.173413	0	0	0	0.0138599	0	0.258935	0	0	0	0.152623	0	0.0940714	0	0.174637	0	0.0949261	1.07113	5.37376	7.58834	5.56326	5.74201	5.75254	5.30462	5.53793	5.33629	5.37714	7.18589	6.84579e-19	0	7.95849e-18	1.28308e-18	0.203792	0	0	1.10708e-17	2.39425e-17	2.10304e-17	3.90679e-18	4.08151e-19	0
S0849_00151_R1	RCCs	0.139582	0	0.0276586	0.0190894	0	0	0	0.245757	0	0	0	0.0230958	0.00169098	0.102631	0	0	0	0.18754	0	0.192434	0	0.0605209	0	0.0966566	1.04955	5.17082	8.29809	4.9454	6.03348	5.41131	5.6189	5.92603	5.08726	5.50331	6.91684	0.0077822	0	0	3.08934e-20	4.22605e-18	0	0	0.000622799	0.00240961	0.00386839	0.00430176	0.00902649	0
S0849_00153_R1	RCCs	0.0498324	0	0.0296696	0.0199615	0.014645	0	0	0.200209	0	0	0	0.00434611	0.08655	0.182051	0	0	0	0.17607	0	0.131996	0	0.104669	0	0.0802293	1.05948	5.24771	7.47661	5.36599	5.75506	5.69912	5.73239	5.72438	5.1078	5.57655	7.26459	0.0115817	2.40508e-19	2.55906e-18	6.48067e-19	0.0958303	3.5717e-19	1.17425e-18	7.46186e-18	0	0	1.76885e-18	0	8.88855e-20
S0849_00158_R1	LCCs	0.130149	0	0.0332759	0.0217414	0	0	0	0.228616	0	0.000345534	0.0150387	0	0	0.158402	0	0	0	0.152987	0	0.147925	0	0.11152	0	0.0797516	1.05809	5.15118	8.12487	5.07267	6.24487	5.69972	5.65052	5.72498	5.26107	5.61851	7.4585	0.0039513	0	3.96632e-18	2.41718e-19	0.110519	0	5.02028e-18	9.63095e-18	1.43179e-17	2.92178e-17	2.53742e-19	4.41811e-19	1.26341e-17
S0849_00160_R1	LCCs	0.138554	0	0.0410866	0.0188484	0	0	0	0.236679	0	0	0.0265257	0	0.0161614	0.192689	0	0	0	0.164077	0.0105102	0	0	0.154869	0	0.0922583	1.06348	5.09399	8.11374	5.19498	5.6888	5.76994	5.55572	5.5809	5.10741	5.56232	7.14583	0	0	2.02161e-18	0	0.0194784	1.45739e-19	1.1986e-18	0	0.00648085	0.00368998	0.00731401	0	0
S0849_00162_R1	LCCs	0.125293	0	0.0206786	0	0	0	0	0.185011	0.0293572	0	0.0826462	0	0.0199451	0.164347	0	0	0	0.183532	0	0.14592	0	0.0432693	0	0.0756142	1.05581	4.96799	8.27423	5.18205	5.82081	5.74302	5.09046	5.82257	5.00773	5.71506	7.05115	0.000467969	0	0	0.00815903	0	0	0	0	0	0.0286884	0.00968205	0.00479801	0.014173
S0849_00163_R1	LCCs	0.0836206	0.126091	0.104886	0	0.0176621	0	0	0.179639	0	0	0.0417457	0	0.000110725	0.10859	0	0	0	0.192462	0	0.0824798	0	0.0627138	0	0.138521	1.04037	5.2229	7.613	4.9414	6.21381	5.74082	5.7369	5.92724	5.13742	5.39258	7.27183	0.000103527	1.47481e-18	0	0.0170585	0	0.000126723	5.17074e-19	0	0.00361593	0.0062349	0.00178203	2.25997e-18	5.01652e-18
S0849_00165_R1	LCCs	0.205769	0	0.0653896	0.00502165	0	0	0	0.169171	0	0	0.0209812	0	0	0.139156	0	0	0	0.174302	0	0.0993803	0	0.120828	0	0.104127	1.0577	5.10879	8.55648	4.90565	6.23303	5.82923	5.59356	5.8579	5.16392	5.45191	7.35456	0.000102115	0	2.76613e-18	2.84409e-19	0.0765754	0	2.15477e-18	7.50802e-18	0	2.74704e-18	0	0	3.26445e-18
S0849_00166_R1	LCCs	0.124535	0	0.0496223	0.00878746	0	0	0	0.186649	0.0122115	0	0.0408796	0	0	0.195532	0	0	0	0.159529	0	0.0836424	0	0.138612	0	0.0938938	1.0572	5.24627	7.74871	4.82964	6.27989	5.6535	5.26055	5.81423	5.32386	5.48639	7.05703	0.00574199	0.000155333	4.06949e-18	1.81221e-21	0.0308921	0	1.21564e-18	3.86027e-19	0	0.00378015	1.33447e-19	1.96457e-18	9.06144e-19
S0849_00167_R1	RCCs	0	0.0902301	0.0806123	0.033847	0.00379303	0	0	0.185372	0.00787333	0	0.0298143	0	0.0617323	0.174287	0	0	0	0.178155	0	0.0494223	0	0.104861	0	0.0668681	1.06273	5.09229	6.71522	4.89316	6.0007	5.89268	5.10755	5.59491	5.09887	5.30459	7.23399	4.06767e-21	0	2.12691e-18	7.38315e-20	0.0302629	0	0	0	0	0.0161591	7.86067e-19	0	0
S0849_00169_R1	RCCs	0.103702	0	0.0319138	0.00458507	0	0	0	0.213515	0	0	0.0214599	0.00142825	0.0813077	0.164332	0	0	0	0.162681	0	0.102087	0	0.112989	0	0.117282	1.04162	5.21382	8.22706	5.42881	5.8248	5.74644	5.35016	5.57865	5.13746	5.58192	7.13217	0.00997254	0	6.00891e-18	5.41297e-20	0.115639	2.03537e-18	3.51352e-18	2.98139e-18	1.96954e-18	0.00311454	8.79899e-21	0	0
S0849_00173_R1	LCCs	0.196505	0	0.00828634	0	0	0	0	0.209267	0	0	0	0.0284246	0.0213641	0.189862	0	0	0	0.11291	0	0.172241	0	0.0611402	0	0.091515	1.05533	5.31149	8.59445	4.77238	6.32054	5.77911	5.73292	5.71951	4.91131	5.28577	7.00173	0	0	0	0.0162277	0.0387242	1.55323e-19	0	3.42511e-18	2.65188e-18	0.00928853	0.0080378	0.00894135	0.00631843
S0849_00174_R1	LCCs	0.151221	0	0.00767848	0	0	0	0	0.15941	0.00254801	0	0	0.0184169	0.124037	0.16215	0	0	0	0.17476	0	0.151606	0	0.0481731	0	0.107144	1.04519	5.19977	8.51834	5.02733	6.11921	5.4797	6.1515	6.32854	5.34528	5.41582	7.27319	0.0158972	0	7.6425e-19	0.0111024	0.0665411	0	4.33439e-18	0	2.13371e-18	1.50742e-18	0.00106242	2.74138e-18	0.00943699
S0849_00176_R1	RCCs	0.16111	0	0.0487152	0	0	0	0	0.152555	0.0171778	0	0	0.0208058	0	0.193781	0.00351668	0	0	0.154417	0	0.15998	0	0.0879426	0	0.108177	1.05104	5.13922	7.41114	5.22144	5.94919	5.92945	5.21291	5.67729	5.05061	5.39177	7.21344	0	0	3.09452e-19	4.20277e-19	0.0703176	0	6.99731e-19	4.09047e-19	0	1.46159e-19	1.43576e-18	3.41329e-19	0
S0849_00178_R1	RCCs	0.0723278	0.0120278	0.0455215	0	0	0	0	0.19746	0.00580518	0	0.0737316	0	0.0657439	0.191372	0	0	0	0.171351	0	0.0981078	0	0.0665522	0	0.0586958	1.06185	5.15365	7.528	5.02005	5.94684	5.93371	5.52201	5.90236	5.12945	5.53504	6.926	0.00349619	6.95371e-20	1.97613e-18	1.20853e-18	0.0225095	1.09813e-19	0	0	0	0.00444391	0	5.70014e-19	0.00895279
S0849_00179_R1	RCCs	0	0.127567	0.0994819	0.0196566	0	0	0	0.148738	0	0	0.0151336	0	0	0.209151	0	0	0	0.187931	0	0.0684834	0	0.123857	0	0.0619615	1.07639	5.28266	7.87995	5.17158	6.0784	6.04118	5.55452	5.61039	5.15004	5.56605	7.57327	0	0	0	0	0.108176	0	5.39732e-18	0	1.15803e-17	0	2.77106e-18	1.3722e-20	0
S0849_00180_R1	RCCs	0.170951	0	0.0251124	0	0	0	0	0.186008	0	0	0	0.0934822	0	0.190374	0	0	0	0.182572	0	0.0352122	0	0.116288	0	0.112636	1.05259	5.03731	8.46683	4.68266	6.25991	5.79786	5.51379	5.79956	5.25431	5.65129	7.18967	0.00965182	0	6.70746e-18	0.00690544	2.9017e-18	2.59449e-19	0	0	0	0	0	0.00521506	4.15392e-18
S0849_00181_R1	RCCs	0.221704	0	0.0303511	0.0144772	0	0	0	0.151433	0.00560324	0	0.0196987	0	0.00293467	0.170545	0	0	0	0.136706	0	0.125984	0	0.120564	0	0.133309	1.04407	5.27135	7.99363	5.07236	6.03799	5.65339	5.42877	5.94592	4.94373	5.45669	7.45292	0.00157097	0	0	0	0.104104	0	1.96808e-19	0	1.69775e-18	6.40975e-18	1.05862e-18	8.35719e-20	0
S0849_00182_R1	RCCs	0.0589241	0.0173553	0.0293827	0.0392	0.00397587	0	0.0065901	0.196869	0	0	0.0306072	0	0	0.225201	0	0	0	0.156519	0	0.127767	0	0.107608	0	0.0712653	1.06481	5.22359	8.38249	5.02907	6.0644	5.77533	5.46344	6.0528	5.1609	5.44465	7.22126	0.0026213	0	0	0	0.018786	1.68102e-19	0	7.04505e-18	5.24833e-18	1.92768e-18	0.00119736	0	9.46778e-19
S0849_00183_R1	RCCs	0.139995	0	0.0418282	0.00708634	0	0	0	0.152997	0.0113814	0	0.0495444	0	0	0.155788	0	0	0	0.159041	0	0.144675	0	0.137664	0	0.126884	1.04094	5.18867	8.58517	5.18058	5.91444	5.75639	5.30859	5.64722	5.36189	5.47665	7.24742	0.00145745	0	3.33397e-18	0	0.0568856	0	3.40368e-18	0	8.91111e-18	2.49755e-18	0.000543986	1.44533e-18	1.80999e-18
S0849R0012	LCCs	0.105311	0	0.0228994	0.0173668	0	0	0	0.181606	0.00249916	0	0	0.0289984	0	0.119701	0	0	0	0.192531	0	0.22756	0	0.101527	0	0.0716941	1.06324	5.41012	8.35774	5.43389	6.04929	5.74587	5.51529	6.64327	5.58846	5.46174	6.41357	0	1.15552e-19	0	7.35144e-21	0.131651	0	0	4.94498e-18	0	1.71717e-17	0.0166231	5.08099e-18	0.00917976
S0849R0013	LCCs	0	0.218294	0.0852789	0.022018	0	0	0.00422369	0.181907	0	0	0.0336419	0	0.0320585	0.160947	0	0	0	0.160227	0	0.0384074	0	0.0629968	0	0.146228	1.03462	5.29057	7.35402	5.15931	6.26692	6.35266	4.83632	5.78559	5.46252	5.51791	7.18512	0.00173043	1.07528e-19	0	0	0.127334	7.62259e-20	0	4.506e-19	0	0	0	8.22373e-18	0
S0849R0014	RCCs	0.170389	0	0.00182865	0.0158947	0	0	0	0.207443	0.00507264	0	0.000785932	0.0158887	0.073308	0.0925913	0	0	0	0.163651	0	0.16525	0	0.0878983	0	0.0956089	1.04824	5.22594	8.57716	4.92977	6.1979	5.59368	5.89049	6.09276	5.28201	5.48564	7.44127	4.66799e-19	0	3.22515e-18	0.000550912	0.076206	0	1.0103e-18	7.37596e-18	1.25947e-18	1.19945e-18	1.3143e-19	5.13928e-18	0
S0849R0016	LCCs	0.13753	0	0.037518	0.0226953	0	0	0	0.213645	0	0	0	0.0161343	0	0.149892	0	0	0	0.150018	0	0.136704	0	0.135864	0	0.103417	1.05022	5.19017	8.78228	5.23371	6.24935	5.88546	5.78243	5.59042	5.32617	5.35154	7.14218	0.00393747	0	0	0.00679638	0.0624198	0	3.53273e-19	0	5.49191e-19	4.48872e-18	1.15507e-18	0	1.02141e-18
S0849R0022	RCCs	0.0894518	0	0.0658593	0.0299882	0	0	0.0127238	0.162687	0.0308436	0	0.0747969	0	0	0.209478	0	0	0	0.175226	0.0308116	0	0	0.118133	0	0.0584968	1.06966	5.81018	7.80792	5.71261	5.9244	6.14714	5.01626	5.50513	5.53364	5.81227	6.76007	0	0	0	2.09652e-19	0.0822401	0	0	0	0	1.00047e-17	0	0.00466487	0
S0849R0024	RCCs	0.156904	0	0.0279509	0.0111665	0	0	0	0.195136	0	0	0.0239922	0	0.0692081	0.222292	0	0	0	0.18232	0	0.0191539	0	0.091876	0	0.111893	1.05262	5.13119	8.48052	4.95159	6.33019	5.73263	5.69234	5.75152	5.09934	5.4148	7.37311	0.0184107	5.60727e-19	1.0138e-18	0.00565783	0.0624889	2.7757e-19	0	0	0.000759368	0	0	0.000599571	1.12055e-18
S0849R0028	LCCs	0.185214	0	0.0155587	0	0	0	0	0.221027	0	0	0	0.00234359	0.102103	0.136727	0	0	0	0.13154	0	0.125389	0	0.0800986	0	0.137335	1.03298	5.01675	8.54239	5.01192	6.14228	5.43343	6.07102	6.09455	5.17264	5.44775	7.24511	7.74364e-19	8.22623e-21	0	0.023726	0.0810506	0	3.94946e-18	0	5.08589e-19	6.57685e-19	9.26396e-19	1.70243e-18	0
[truncated: 83 more columns]
