# Supplementary material for: Multi-omics analysis reveals the landscape of tumor microenvironments in left-sided and right-sided colon cancer
Source: Front Med (Lausanne). 2024 Aug 29;11:1403171. doi: 10.3389/fmed.2024.1403171 (PMC11391487; doi:10.3389/fmed.2024.1403171)
Supplement: Supplementary Table 5 — Major celltypes counts of COAD scRNA-seq data. [file Table_5.XLSX]

## Sheet: Sheet1
scRNA-seq dataset GSE200997 Major Celltype Distribution
Patient	B-cells	T-cells	Myeloid	CAFs	Endothelial	Epithelial
B_cac10	1086	1080	6	15	3	344
B_cac11	1404	2482	12	30	15	451
B_cac14	1136	3049	10	63	5	150
B_cac15	121	404	4	18	3	451
B_cac4	225	1790	21	13	3	442
B_cac6	193	280	10	15	7	193
B_cac7	217	494	8	61	8	707
T_cac1	42	76	70	99	28	1117
T_cac10	232	315	3	1	0	55
T_cac11	475	1409	38	5	0	835
T_cac12	968	1322	24	2	2	120
T_cac13	901	213	6	5	2	27
T_cac14	644	2074	26	37	16	1017
T_cac15	551	2669	29	10	0	64
T_cac16	77	907	95	17	7	85
T_cac2	167	23	45	198	97	965
T_cac3	62	47	56	129	113	288
T_cac4	49	1266	8	0	0	53
T_cac5	14	85	0	0	0	2
T_cac6	294	916	137	31	12	48
T_cac7	9	307	19	23	0	1058
T_cac8	282	198	74	34	9	299
T_cac9	70	1119	115	13	22	194
Total	9219	22525	816	819	352	8965
