# Supplementary material for: Multi-omics analysis reveals the landscape of tumor microenvironments in left-sided and right-sided colon cancer
Source: Front Med (Lausanne). 2024 Aug 29;11:1403171. doi: 10.3389/fmed.2024.1403171 (PMC11391487; doi:10.3389/fmed.2024.1403171)
Supplement: Supplementary Table 6 — Major celltypes marker genes. [file Table_6.XLS]

## Sheet: celltypetop100
Major Celltype Marker Genes
	p_val	avg_log2FC	pct.1	pct.2	p_val_adj	cluster	gene
1	0	7.14418	0.251	0.034	0	B_cell	IGKV3-20
2	0	6.76329	0.501	0.055	0	B_cell	JCHAIN
3	0	6.25742	0.196	0.022	0	B_cell	IGKV1-5
4	0	6.16279	0.187	0.024	0	B_cell	IGKV4-1
5	0	6.14788	0.148	0.03	0	B_cell	IGLV2-14
6	0	5.90022	0.49	0.089	0	B_cell	IGKC
7	0	5.86416	0.158	0.013	0	B_cell	IGKV3-15
8	0	5.74765	0.157	0.015	0	B_cell	IGKV3-11
9	0	5.5109	0.381	0.043	0	B_cell	IGHA2
10	0	5.37369	0.449	0.048	0	B_cell	IGHA1
11	0	5.33203	0.116	0.009	0	B_cell	IGHV4-39
12	0	4.90602	0.155	0.007	0	B_cell	IGLV3-1
13	0	4.88323	0.152	0.005	0	B_cell	IGHV3-23
14	0	4.31771	0.105	0.004	0	B_cell	IGHV3-7
15	0	3.91303	0.106	0.002	0	B_cell	IGHV4-59
16	0	3.69228	0.94	0.022	0	B_cell	CD79A
17	0	3.63993	0.199	0.016	0	B_cell	IGLC2
18	0	3.40129	0.727	0.127	0	B_cell	HLA-DRA
19	0	3.36116	0.994	0.694	0	B_cell	CD74
20	0	3.07882	0.105	0.004	0	B_cell	IGLV6-57
21	0	2.84747	0.132	0.007	0	B_cell	IGLC3
22	0	2.78073	0.584	0.011	0	B_cell	MS4A1
23	0	2.75636	0.744	0.198	0	B_cell	HLA-DRB1
24	0	2.55928	0.655	0.056	0	B_cell	HLA-DQA1
25	0	2.51929	0.787	0.232	0	B_cell	HLA-DPA1
26	0	2.48434	0.393	0.03	0	B_cell	MZB1
27	0	2.45576	0.662	0.101	0	B_cell	HLA-DQB1
28	0	2.42006	0.311	0.009	0	B_cell	IGHM
29	0	2.38541	0.71	0.21	0	B_cell	HLA-DPB1
30	0	2.30931	0.503	0.003	0	B_cell	VPREB3
31	0	2.30004	0.29	0.004	0	B_cell	IGLL5
32	0	2.29591	0.569	0.187	0	B_cell	CD83
33	0	2.18709	0.329	0.002	0	B_cell	TCL1A
34	0	1.94597	0.582	0.114	0	B_cell	HLA-DRB5
35	0	1.88507	0.365	0.009	0	B_cell	DERL3
36	0	1.63526	0.414	0.006	0	B_cell	BANK1
37	0	1.63245	0.569	0.098	0	B_cell	HLA-DMA
38	0	1.62407	0.501	0.052	0	B_cell	CD79B
39	0	1.58155	0.515	0.017	0	B_cell	MEF2C
40	0	1.58057	0.406	0.03	0	B_cell	IRF8
41	0	1.53032	0.655	0.16	0	B_cell	NCF1
42	0	1.50449	0.457	0.114	0	B_cell	LY9
43	0	1.5038	0.34	0.039	0	B_cell	HLA-DQA2
44	0	1.50121	0.411	0.002	0	B_cell	CD19
45	0	1.4796	0.855	0.528	0	B_cell	HERPUD1
46	0	1.4636	0.809	0.605	0	B_cell	CD37
47	0	1.41716	0.389	0.01	0	B_cell	BLK
48	0	1.36936	0.384	0.072	0	B_cell	SMIM14
49	0	1.34828	0.354	0.001	0	B_cell	FCRLA
50	0	1.32378	0.264	0.002	0	B_cell	FCER2
51	0	1.26941	0.46	0.014	0	B_cell	POU2AF1
52	0	1.268	0.294	0.009	0	B_cell	LINC00926
53	0	1.20904	0.364	0.05	0	B_cell	LYN
54	0	1.20081	0.329	0.019	0	B_cell	ADAM28
55	0	1.16904	0.317	0.022	0	B_cell	HVCN1
56	0	1.15689	0.395	0.057	0	B_cell	POU2F2
57	0	1.103	0.32	0.033	0	B_cell	HLA-DMB
58	0	1.09117	0.247	0.003	0	B_cell	CD22
59	0	1.08043	0.267	0.006	0	B_cell	ARHGAP24
60	0	1.04122	0.281	0.014	0	B_cell	LY86
61	0	1.02422	0.237	0.014	0	B_cell	CD72
62	0	1.01758	0.433	0.152	0	B_cell	SNX2
63	0	0.997345	0.3	0.02	0	B_cell	CD40
64	0	0.954762	0.337	0.039	0	B_cell	RALGPS2
65	0	0.951692	0.251	0.006	0	B_cell	TNFRSF13C
66	0	0.946712	0.263	0.047	0	B_cell	CXCR5
67	0	0.928999	0.247	0.02	0	B_cell	AFF3
68	0	0.925961	0.203	0.001	0	B_cell	IGHV5-78
69	0	0.924899	0.345	0.008	0	B_cell	GNG7
70	0	0.901474	0.17	0.001	0	B_cell	LINC01781
71	0	0.89898	0.332	0.027	0	B_cell	TCF4
72	0	0.891712	0.271	0.034	0	B_cell	SWAP70
73	0	0.882837	0.204	0.002	0	B_cell	LINC02397
74	0	0.869724	0.269	0.018	0	B_cell	BASP1
75	0	0.859638	0.304	0.016	0	B_cell	BLNK
76	0	0.859101	0.198	0.002	0	B_cell	FAM129C
77	0	0.857224	0.212	0.007	0	B_cell	2023-03-01
78	0	0.850633	0.181	0.028	0	B_cell	STAG3
79	0	0.837511	0.266	0.001	0	B_cell	TNFRSF17
80	0	0.835352	0.701	0.358	0	B_cell	SYNGR2
81	0	0.830603	0.408	0.238	0	B_cell	SEC11C
82	0	0.824466	0.223	0.011	0	B_cell	NAPSA
83	0	0.823326	0.45	0.188	0	B_cell	UBE2J1
84	0	0.809634	0.263	0.039	0	B_cell	LAT2
85	0	0.807666	0.659	0.346	0	B_cell	KLF2
86	0	0.803283	0.326	0.058	0	B_cell	ST6GAL1
87	0	0.789678	0.224	0.002	0	B_cell	HLA-DOB
88	0	0.781846	0.741	0.678	0	B_cell	LAPTM5
89	0	0.770877	0.227	0.005	0	B_cell	TNFRSF13B
90	0	0.768175	0.191	0.003	0	B_cell	FAM30A
91	0	0.763669	0.148	0.002	0	B_cell	IGHD
92	0	0.762759	0.217	0.06	0	B_cell	BACH2
93	0	0.75854	0.229	0.008	0	B_cell	BTK
94	0	0.740651	0.944	0.725	0	B_cell	CYBA
95	0	0.720288	0.532	0.293	0	B_cell	POLD4
96	0	0.719859	0.203	0.016	0	B_cell	RNASE6
97	0	0.718891	0.215	0.016	0	B_cell	CYBB
98	0	0.71404	0.174	0.011	0	B_cell	PHACTR1
99	2.85411e-306	0.753483	0.622	0.423	6.80077e-302	B_cell	NR4A1
100	1.36781e-99	1.39734	0.656	0.638	3.25921e-95	B_cell	SSR4
101	0	3.63113	0.426	0.055	0	T_cells	CCL5
102	0	3.46854	0.768	0.073	0	T_cells	IL7R
103	0	3.37337	0.93	0.066	0	T_cells	CD3E
104	0	3.08943	0.749	0.053	0	T_cells	CD7
105	0	2.99571	0.834	0.059	0	T_cells	CD3D
106	0	2.74403	0.87	0.239	0	T_cells	IL32
107	0	2.70885	0.515	0.038	0	T_cells	KLRB1
108	0	2.70427	0.332	0.023	0	T_cells	GZMA
109	0	2.60763	0.137	0.011	0	T_cells	GNLY
110	0	2.51803	0.307	0.032	0	T_cells	NKG7
111	0	2.49842	0.251	0.072	0	T_cells	CCL4
112	0	2.47024	0.678	0.047	0	T_cells	CD2
113	0	2.42518	0.706	0.201	0	T_cells	TNFAIP3
114	0	2.30495	0.944	0.429	0	T_cells	SRGN
115	0	2.22786	0.728	0.091	0	T_cells	FYB1
116	0	2.12503	0.42	0.037	0	T_cells	CST7
117	0	2.06243	0.583	0.037	0	T_cells	CD3G
118	0	2.01496	0.68	0.23	0	T_cells	S100A4
119	0	1.9356	0.434	0.137	0	T_cells	ANXA1
120	0	1.92287	0.235	0.02	0	T_cells	CD8A
121	0	1.90296	0.637	0.14	0	T_cells	HCST
122	0	1.8052	0.411	0.035	0	T_cells	TRBC1
123	0	1.78114	0.551	0.198	0	T_cells	RGCC
124	0	1.77493	0.148	0.009	0	T_cells	GZMK
125	0	1.74763	0.624	0.177	0	T_cells	LEPROTL1
126	0	1.74231	0.6	0.098	0	T_cells	LCK
127	0	1.7251	0.502	0.06	0	T_cells	FYN
128	0	1.72455	0.551	0.103	0	T_cells	SPOCK2
129	0	1.71605	0.194	0.024	0	T_cells	GZMB
130	0	1.68657	0.698	0.228	0	T_cells	EVL
131	0	1.6862	0.931	0.648	0	T_cells	SARAF
132	0	1.67874	0.46	0.055	0	T_cells	SYTL3
133	0	1.62286	0.634	0.208	0	T_cells	RARRES3
134	0	1.62174	0.448	0.029	0	T_cells	CD247
135	0	1.61055	0.702	0.357	0	T_cells	DUSP2
136	0	1.60384	0.32	0.056	0	T_cells	BATF
137	0	1.60333	0.447	0.044	0	T_cells	CD96
138	0	1.53552	0.607	0.211	0	T_cells	TRBC2
139	0	1.52418	0.404	0.044	0	T_cells	GIMAP7
140	0	1.51324	0.558	0.28	0	T_cells	RGS1
141	0	1.48996	0.486	0.072	0	T_cells	LCP2
142	0	1.48734	0.429	0.09	0	T_cells	ITM2A
143	0	1.46593	0.83	0.61	0	T_cells	DNAJB1
144	0	1.45515	0.411	0.036	0	T_cells	CD6
145	0	1.45164	0.418	0.036	0	T_cells	LAT
146	0	1.41817	0.813	0.365	0	T_cells	PTPRC
147	0	1.39072	0.935	0.541	0	T_cells	ARHGDIB
148	0	1.37357	0.371	0.039	0	T_cells	SH2D2A
149	0	1.35315	0.38	0.057	0	T_cells	RORA
150	0	1.34945	0.474	0.118	0	T_cells	ETS1
151	0	1.34397	0.234	0.031	0	T_cells	CTSW
152	0	1.33768	0.937	0.799	0	T_cells	HSPA8
153	0	1.33448	1	0.934	0	T_cells	B2M
154	0	1.32223	0.284	0.018	0	T_cells	ICOS
155	0	1.31661	0.563	0.248	0	T_cells	CREM
156	0	1.28823	0.314	0.021	0	T_cells	SIRPG
157	0	1.2847	0.419	0.079	0	T_cells	SKAP1
158	0	1.27714	0.326	0.023	0	T_cells	GZMM
159	0	1.2615	0.365	0.027	0	T_cells	ZAP70
160	0	1.26009	0.183	0.024	0	T_cells	CD8B
161	0	1.25358	0.327	0.021	0	T_cells	ITK
162	0	1.24938	0.242	0.019	0	T_cells	TIGIT
163	0	1.22631	0.655	0.315	0	T_cells	GMFG
164	0	1.22432	0.718	0.446	0	T_cells	LDHB
165	0	1.21517	0.57	0.254	0	T_cells	SOCS1
166	0	1.21469	0.795	0.446	0	T_cells	IFITM1
167	0	1.21342	0.354	0.071	0	T_cells	SLA
168	0	1.20341	0.204	0.012	0	T_cells	PRF1
169	0	1.20024	0.155	0.011	0	T_cells	KLRD1
170	0	1.19905	0.202	0.015	0	T_cells	CTLA4
171	0	1.19469	0.399	0.122	0	T_cells	PTGER4
172	0	1.19444	0.344	0.049	0	T_cells	OXNAD1
173	0	1.19416	0.356	0.039	0	T_cells	PRKCH
174	0	1.18768	0.333	0.05	0	T_cells	SCML4
175	0	1.18327	0.335	0.046	0	T_cells	GIMAP4
176	0	1.18286	0.497	0.169	0	T_cells	PIK3IP1
177	0	1.16477	0.508	0.181	0	T_cells	RGS10
178	0	1.14686	0.311	0.022	0	T_cells	CD5
179	0	1.14629	0.282	0.018	0	T_cells	TRAT1
180	0	1.14551	0.828	0.71	0	T_cells	ZFP36
181	0	1.14311	0.811	0.486	0	T_cells	RAC2
182	0	1.13796	0.262	0.018	0	T_cells	GATA3
183	0	1.13436	0.469	0.188	0	T_cells	FKBP5
184	0	1.1303	0.329	0.039	0	T_cells	CAMK4
185	0	1.12806	0.836	0.597	0	T_cells	FXYD5
186	0	1.11016	0.239	0.093	0	T_cells	DUSP4
187	0	1.10623	0.439	0.161	0	T_cells	ALOX5AP
188	0	1.10535	0.233	0.013	0	T_cells	CD40LG
189	0	1.10428	0.531	0.229	0	T_cells	2023-09-01
190	0	1.10336	0.987	0.881	0	T_cells	HLA-A
191	0	1.10006	0.188	0.013	0	T_cells	CXCR6
192	0	1.09701	0.204	0.014	0	T_cells	LINC01871
193	0	1.09172	0.995	0.916	0	T_cells	HLA-B
194	0	1.08818	0.526	0.347	0	T_cells	CITED2
195	0	1.08742	0.555	0.331	0	T_cells	PPP1R2
196	0	1.06791	0.784	0.642	0	T_cells	NFKBIA
197	0	1.06773	0.534	0.265	0	T_cells	ABRACL
198	0	1.06092	0.307	0.062	0	T_cells	SELPLG
199	5.8635e-101	1.1891	0.474	0.417	1.39715e-96	T_cells	HSPA1A
200	6.83688e-07	1.16827	0.1	0.089	0.0162909	T_cells	HSPA6
201	0	5.46673	0.726	0.012	0	Epithelial_cells	TFF3
202	0	5.05242	0.853	0.013	0	Epithelial_cells	PHGR1
203	0	4.72431	0.938	0.046	0	Epithelial_cells	KRT18
204	0	4.58364	0.917	0.016	0	Epithelial_cells	KRT8
205	0	4.32728	0.877	0.006	0	Epithelial_cells	ELF3
206	0	4.29852	0.272	0.004	0	Epithelial_cells	MUC2
207	0	4.20755	0.822	0.008	0	Epithelial_cells	LGALS4
208	0	4.1717	0.834	0.006	0	Epithelial_cells	CLDN3
209	0	4.1597	0.831	0.005	0	Epithelial_cells	CLDN4
210	0	3.90868	0.419	0.005	0	Epithelial_cells	LCN2
211	0	3.8996	0.776	0.006	0	Epithelial_cells	KRT19
212	0	3.73468	0.608	0.007	0	Epithelial_cells	PIGR
213	0	3.70872	0.187	0.003	0	Epithelial_cells	SPINK4
214	0	3.37261	0.693	0.006	0	Epithelial_cells	EPCAM
215	0	3.36255	0.614	0.004	0	Epithelial_cells	AGR2
216	0	3.35161	0.119	0.002	0	Epithelial_cells	REG1A
217	0	3.28856	0.669	0.005	0	Epithelial_cells	GPX2
218	0	3.13822	0.276	0.005	0	Epithelial_cells	FABP1
219	0	3.08379	0.957	0.585	0	Epithelial_cells	S100A6
220	0	3.066	0.714	0.029	0	Epithelial_cells	IFI27
221	0	3.04632	0.799	0.251	0	Epithelial_cells	LGALS3
222	0	2.9792	0.258	0.005	0	Epithelial_cells	FCGBP
223	0	2.96574	0.714	0.035	0	Epithelial_cells	KLF5
224	0	2.95479	0.574	0.003	0	Epithelial_cells	TSPAN8
225	0	2.84735	0.317	0.005	0	Epithelial_cells	MT1G
226	0	2.81918	0.535	0.003	0	Epithelial_cells	CEACAM5
227	0	2.8047	0.81	0.404	0	Epithelial_cells	NEAT1
228	0	2.73963	0.482	0.006	0	Epithelial_cells	GDF15
229	0	2.64892	0.382	0.011	0	Epithelial_cells	CKB
230	0	2.56659	0.235	0.001	0	Epithelial_cells	TFF1
231	0	2.46678	0.471	0.014	0	Epithelial_cells	C15orf48
232	0	2.42693	0.562	0.051	0	Epithelial_cells	PHLDA2
233	0	2.4061	0.605	0.007	0	Epithelial_cells	CLDN7
234	0	2.37266	0.512	0.002	0	Epithelial_cells	FXYD3
235	0	2.33754	0.573	0.062	0	Epithelial_cells	SOX4
236	0	2.3332	0.619	0.1	0	Epithelial_cells	PERP
237	0	2.32639	0.319	0.015	0	Epithelial_cells	MUC12
238	0	2.31714	0.572	0.068	0	Epithelial_cells	CD24
239	0	2.3128	0.379	0.001	0	Epithelial_cells	CEACAM6
240	0	2.28705	0.347	0.002	0	Epithelial_cells	KRT20
241	0	2.28515	0.653	0.047	0	Epithelial_cells	TPM1
242	0	2.27643	0.453	0.002	0	Epithelial_cells	SPINK1
243	0	2.26506	0.824	0.541	0	Epithelial_cells	S100A10
244	0	2.24859	0.195	0.007	0	Epithelial_cells	REG4
245	0	2.18757	0.63	0.165	0	Epithelial_cells	SPINT2
246	0	2.18624	0.439	0.025	0	Epithelial_cells	MDK
247	0	2.17135	0.209	0.002	0	Epithelial_cells	OLFM4
248	0	2.15795	0.753	0.064	0	Epithelial_cells	CST3
249	0	2.12511	0.467	0.002	0	Epithelial_cells	FAM3D
250	0	2.09553	0.583	0.069	0	Epithelial_cells	ITGA6
251	0	2.09449	0.367	0.005	0	Epithelial_cells	DPEP1
252	0	2.09198	0.586	0.05	0	Epithelial_cells	CD9
253	0	2.07254	0.542	0.051	0	Epithelial_cells	ATP1B1
254	0	2.06952	0.499	0.002	0	Epithelial_cells	S100A14
255	0	2.04076	0.316	0.002	0	Epithelial_cells	MUC4
256	0	2.00305	0.466	0.027	0	Epithelial_cells	H1F0
257	0	1.99463	0.557	0.002	0	Epithelial_cells	SMIM22
258	0	1.99003	0.386	0.006	0	Epithelial_cells	SELENBP1
259	0	1.98199	0.324	0.054	0	Epithelial_cells	MT1E
260	0	1.95856	0.415	0.003	0	Epithelial_cells	CYP3A5
261	0	1.95674	0.294	0.016	0	Epithelial_cells	SERPINA1
262	0	1.91088	0.449	0.002	0	Epithelial_cells	PPP1R1B
263	0	1.86704	0.712	0.342	0	Epithelial_cells	TXN
264	0	1.8633	0.921	0.822	0	Epithelial_cells	PPDPF
265	0	1.86151	0.368	0.002	0	Epithelial_cells	TSPAN1
266	0	1.83629	0.579	0.11	0	Epithelial_cells	IER3
267	0	1.83541	0.425	0.011	0	Epithelial_cells	ASS1
268	0	1.83505	0.426	0.002	0	Epithelial_cells	SFN
269	0	1.82911	0.409	0.003	0	Epithelial_cells	S100P
270	0	1.81938	0.262	0.001	0	Epithelial_cells	PCK1
271	0	1.80485	0.181	0.001	0	Epithelial_cells	PLA2G2A
272	0	1.78306	0.423	0.063	0	Epithelial_cells	ID1
273	0	1.76588	0.21	0.001	0	Epithelial_cells	WFDC2
274	0	1.75714	0.759	0.419	0	Epithelial_cells	GSTP1
275	0	1.72467	0.413	0.012	0	Epithelial_cells	AC103702.2
276	0	1.70157	0.466	0.063	0	Epithelial_cells	KLF4
277	0	1.70075	0.46	0.03	0	Epithelial_cells	SLC12A2
278	0	1.69534	0.427	0.001	0	Epithelial_cells	MUC3A
279	0	1.67545	0.564	0.112	0	Epithelial_cells	RRBP1
280	0	1.6642	0.434	0.004	0	Epithelial_cells	DSP
281	0	1.65731	0.601	0.193	0	Epithelial_cells	ACTN4
282	0	1.6494	0.404	0.002	0	Epithelial_cells	MYH14
283	0	1.64307	0.587	0.21	0	Epithelial_cells	ANXA2
284	0	1.62941	0.337	0.001	0	Epithelial_cells	PDZK1IP1
285	0	1.61898	0.297	0.009	0	Epithelial_cells	CXCL3
286	0	1.60279	0.53	0.107	0	Epithelial_cells	GMDS
287	0	1.60107	0.86	0.88	0	Epithelial_cells	MT-ND2
288	0	1.57346	0.884	0.916	0	Epithelial_cells	MT-ND4
289	0	1.56243	0.332	0.011	0	Epithelial_cells	ADIRF
290	0	1.55394	0.72	0.47	0	Epithelial_cells	S100A11
291	0	1.5415	0.266	0.012	0	Epithelial_cells	NUPR1
292	0	1.54113	0.409	0.004	0	Epithelial_cells	TMEM54
293	0	1.51183	0.471	0.083	0	Epithelial_cells	CYSTM1
294	0	1.50282	0.338	0.002	0	Epithelial_cells	TMC5
295	0	1.49736	0.394	0.001	0	Epithelial_cells	TMPRSS4
296	0	1.48425	0.355	0.004	0	Epithelial_cells	SOX9
297	0	1.47736	0.43	0.022	0	Epithelial_cells	STARD10
298	0	1.47516	0.363	0.002	0	Epithelial_cells	RNF43
299	1.16488e-296	1.69365	0.951	0.997	2.77567e-292	Epithelial_cells	MALAT1
300	9.91365e-141	3.41531	0.373	0.245	2.36223e-136	Epithelial_cells	MTRNR2L8
301	0	7.21203	0.795	0.007	0	Smooth_muscle_cells	CXCL14
302	0	5.40774	0.884	0.012	0	Smooth_muscle_cells	COL1A1
303	0	5.17383	0.532	0.034	0	Smooth_muscle_cells	CFD
304	0	5.1628	0.901	0.007	0	Smooth_muscle_cells	COL3A1
305	0	5.15548	0.912	0.007	0	Smooth_muscle_cells	COL1A2
306	0	5.06719	0.97	0.026	0	Smooth_muscle_cells	IGFBP7
307	0	4.97659	0.843	0.001	0	Smooth_muscle_cells	LUM
308	0	4.86433	0.819	0.001	0	Smooth_muscle_cells	DCN
309	0	4.73427	0.707	0.004	0	Smooth_muscle_cells	IGFBP5
310	0	4.38378	0.312	0.012	0	Smooth_muscle_cells	MGP
311	0	4.35207	0.914	0.015	0	Smooth_muscle_cells	RARRES2
312	0	4.32299	0.957	0.015	0	Smooth_muscle_cells	CALD1
313	0	4.26144	0.957	0.015	0	Smooth_muscle_cells	COL6A2
314	0	4.15347	0.879	0.016	0	Smooth_muscle_cells	SPARC
315	0	4.04495	0.711	0.027	0	Smooth_muscle_cells	TIMP3
316	0	4.02289	0.914	0.004	0	Smooth_muscle_cells	C1S
317	0	3.94916	0.884	0.01	0	Smooth_muscle_cells	COL6A1
318	0	3.9451	0.847	0.032	0	Smooth_muscle_cells	COL6A3
319	0	3.90646	0.629	0.014	0	Smooth_muscle_cells	TAGLN
320	0	3.89164	0.825	0.009	0	Smooth_muscle_cells	SERPINF1
321	0	3.8886	0.918	0.211	0	Smooth_muscle_cells	TIMP1
322	0	3.83045	0.759	0.001	0	Smooth_muscle_cells	FBLN1
323	0	3.78193	0.644	0.019	0	Smooth_muscle_cells	CTGF
324	0	3.6974	0.875	0.003	0	Smooth_muscle_cells	MMP2
325	0	3.62791	0.321	0.005	0	Smooth_muscle_cells	ADAMDEC1
326	0	3.57679	0.692	0.082	0	Smooth_muscle_cells	GSN
327	0	3.57318	0.629	0.019	0	Smooth_muscle_cells	FN1
328	0	3.53954	0.8	0.02	0	Smooth_muscle_cells	TPM2
329	0	3.49834	0.636	0.003	0	Smooth_muscle_cells	COL12A1
330	0	3.49669	0.739	0.016	0	Smooth_muscle_cells	A2M
331	0	3.43563	0.933	0.23	0	Smooth_muscle_cells	LGALS1
332	0	3.42175	0.565	0.014	0	Smooth_muscle_cells	F3
333	0	3.38865	0.761	0.012	0	Smooth_muscle_cells	VCAN
334	0	3.34841	0.506	0.002	0	Smooth_muscle_cells	POSTN
335	0	3.34084	0.621	0.01	0	Smooth_muscle_cells	PLAT
336	0	3.33061	0.756	0.009	0	Smooth_muscle_cells	SERPING1
337	0	3.29148	0.825	0.075	0	Smooth_muscle_cells	TMEM176B
338	0	3.28106	0.793	0.008	0	Smooth_muscle_cells	NNMT
339	0	3.24544	0.638	0.007	0	Smooth_muscle_cells	BGN
340	0	3.23599	0.759	0.022	0	Smooth_muscle_cells	MYL9
341	0	3.22538	0.567	0.016	0	Smooth_muscle_cells	CYR61
342	0	3.19968	0.55	0.059	0	Smooth_muscle_cells	ACTA2
343	0	3.16417	0.968	0.155	0	Smooth_muscle_cells	CST3
344	0	3.14174	0.685	0.007	0	Smooth_muscle_cells	THY1
345	0	3.13983	0.601	0.003	0	Smooth_muscle_cells	SULF1
346	0	3.13629	0.532	0.006	0	Smooth_muscle_cells	IGFBP6
347	0	3.13252	0.735	0.073	0	Smooth_muscle_cells	IGFBP4
348	0	3.1273	0.409	0.008	0	Smooth_muscle_cells	MMP11
349	0	3.08893	0.78	0.104	0	Smooth_muscle_cells	SPON2
350	0	3.07213	0.284	0.007	0	Smooth_muscle_cells	APOE
351	0	3.04741	0.692	0.025	0	Smooth_muscle_cells	PALLD
352	0	3.04097	0.588	0.002	0	Smooth_muscle_cells	MFAP4
353	0	3.03962	0.709	0.004	0	Smooth_muscle_cells	CTSK
354	0	3.02699	0.515	0.032	0	Smooth_muscle_cells	IGFBP3
355	0	2.98953	0.746	0.01	0	Smooth_muscle_cells	PCOLCE
356	0	2.97	0.175	0	0	Smooth_muscle_cells	SFRP2
357	0	2.96446	0.733	0.005	0	Smooth_muscle_cells	C1R
358	0	2.91817	0.754	0.074	0	Smooth_muscle_cells	TMEM176A
359	0	2.88792	0.92	0.308	0	Smooth_muscle_cells	IFITM3
360	0	2.88648	0.731	0.009	0	Smooth_muscle_cells	AEBP1
361	0	2.82066	0.672	0.022	0	Smooth_muscle_cells	FILIP1L
362	0	2.81124	0.679	0.038	0	Smooth_muscle_cells	SOD3
363	0	2.76406	0.532	0.037	0	Smooth_muscle_cells	THBS1
364	0	2.75154	0.61	0	0	Smooth_muscle_cells	PDGFRA
365	0	2.73528	0.377	0.003	0	Smooth_muscle_cells	C3
366	0	2.72365	0.45	0.008	0	Smooth_muscle_cells	CTHRC1
367	0	2.71645	0.718	0.025	0	Smooth_muscle_cells	MFGE8
368	0	2.70567	0.662	0.009	0	Smooth_muscle_cells	COL5A1
369	0	2.67385	0.631	0.005	0	Smooth_muscle_cells	COL5A2
370	0	2.67316	0.752	0.085	0	Smooth_muscle_cells	SERPINH1
371	0	2.64471	0.929	0.314	0	Smooth_muscle_cells	CD63
372	0	2.63293	0.569	0.001	0	Smooth_muscle_cells	ISLR
373	0	2.62201	0.849	0.216	0	Smooth_muscle_cells	SELENOM
374	0	2.59674	0.672	0.009	0	Smooth_muscle_cells	LAMA4
375	0	2.58539	0.765	0.156	0	Smooth_muscle_cells	CEBPD
376	0	2.58438	0.606	0.006	0	Smooth_muscle_cells	MFAP2
377	0	2.57491	0.685	0.088	0	Smooth_muscle_cells	LTBP4
378	0	2.57267	0.332	0.003	0	Smooth_muscle_cells	APOD
379	0	2.56274	0.616	0.011	0	Smooth_muscle_cells	CFH
380	0	2.5576	0.653	0.017	0	Smooth_muscle_cells	COL4A2
381	0	2.53243	0.75	0.128	0	Smooth_muscle_cells	TPM1
382	0	2.48313	0.593	0.012	0	Smooth_muscle_cells	COL4A1
383	0	2.46726	0.629	0.003	0	Smooth_muscle_cells	EMILIN1
384	0	2.45453	0.591	0.007	0	Smooth_muscle_cells	FSTL1
385	0	2.42799	0.554	0.001	0	Smooth_muscle_cells	PDPN
386	0	2.41061	0.455	0.014	0	Smooth_muscle_cells	SPARCL1
387	0	2.4077	0.388	0.002	0	Smooth_muscle_cells	AGT
388	0	2.35733	0.642	0.028	0	Smooth_muscle_cells	LRP1
389	0	2.35522	0.578	0.003	0	Smooth_muscle_cells	MXRA5
390	0	2.35219	0.435	0.004	0	Smooth_muscle_cells	CCDC80
391	0	2.34245	0.591	0.005	0	Smooth_muscle_cells	MXRA8
392	0	2.33342	0.595	0.025	0	Smooth_muscle_cells	LAMB1
393	0	2.30191	0.597	0.022	0	Smooth_muscle_cells	DKK3
394	0	2.29549	0.767	0.149	0	Smooth_muscle_cells	APP
395	0	2.27764	0.543	0.045	0	Smooth_muscle_cells	F2R
396	0	2.27018	0.282	0.004	0	Smooth_muscle_cells	CCL2
397	0	2.24243	0.431	0.004	0	Smooth_muscle_cells	PLAC9
398	0	2.23221	0.711	0.099	0	Smooth_muscle_cells	LGALS3BP
399	6.37233e-202	2.30973	0.241	0.023	1.5184e-197	Smooth_muscle_cells	CXCL1
400	1.30458e-50	2.31779	0.606	0.335	3.10854e-46	Smooth_muscle_cells	MT2A
401	0	4.9497	0.863	0.047	0	Monocyte	LYZ
402	0	4.68963	0.404	0.001	0	Monocyte	S100A8
403	0	4.57828	0.404	0.001	0	Monocyte	C1QC
404	0	4.45846	0.519	0.002	0	Monocyte	IL1B
405	0	4.42681	0.97	0.037	0	Monocyte	TYROBP
406	0	4.30899	0.404	0.001	0	Monocyte	C1QB
407	0	4.16003	0.551	0.006	0	Monocyte	S100A9
408	0	4.15793	0.432	0.001	0	Monocyte	C1QA
409	0	4.01983	0.918	0.03	0	Monocyte	FCER1G
410	0	3.89112	0.951	0.149	0	Monocyte	CST3
411	0	3.87627	0.228	0.006	0	Monocyte	APOE
412	0	3.86855	0.788	0.208	0	Monocyte	TIMP1
413	0	3.70231	0.888	0.035	0	Monocyte	AIF1
414	0	3.50467	0.381	0.011	0	Monocyte	CXCL8
415	0	3.43009	0.693	0.049	0	Monocyte	PLAUR
416	0	3.4055	0.863	0.254	0	Monocyte	CTSB
417	0	3.39889	0.997	0.938	0	Monocyte	FTL
418	0	3.38869	0.819	0.033	0	Monocyte	CD68
419	0	3.33543	0.133	0.002	0	Monocyte	SPP1
420	0	3.19904	0.354	0.013	0	Monocyte	G0S2
421	0	3.16965	0.906	0.42	0	Monocyte	PSAP
422	0	3.13273	0.908	0.207	0	Monocyte	HLA-DRB5
423	0	3.04231	0.349	0.04	0	Monocyte	CCL3
424	0	3.01114	0.668	0.004	0	Monocyte	MS4A6A
425	0	2.9294	0.615	0.006	0	Monocyte	CD14
426	0	2.92876	0.972	0.25	0	Monocyte	HLA-DRA
427	0	2.80615	0.206	0.004	0	Monocyte	APOC1
428	0	2.79762	0.881	0.253	0	Monocyte	NPC2
429	0	2.77218	0.906	0.348	0	Monocyte	HLA-DPA1
430	0	2.76599	0.945	0.311	0	Monocyte	HLA-DRB1
431	0	2.76507	0.401	0	0	Monocyte	FCN1
432	0	2.71455	0.899	0.313	0	Monocyte	HLA-DPB1
433	0	2.63898	0.833	0.162	0	Monocyte	TYMP
434	0	2.63181	0.323	0.036	0	Monocyte	CXCL2
435	0	2.62196	0.833	0.165	0	Monocyte	GRN
436	0	2.60565	0.81	0.057	0	Monocyte	SPI1
437	0	2.5754	0.87	0.226	0	Monocyte	LGALS1
438	0	2.54709	0.453	0.053	0	Monocyte	CTSL
439	0	2.40654	0.656	0.045	0	Monocyte	SERPINA1
440	0	2.40033	0.704	0.042	0	Monocyte	LST1
441	0	2.38726	0.798	0.217	0	Monocyte	HLA-DQB1
442	0	2.3696	0.174	0	0	Monocyte	MMP12
443	0	2.35988	0.602	0.141	0	Monocyte	BCL2A1
444	0	2.33389	0.672	0.025	0	Monocyte	IFI30
445	0	2.33384	0.73	0.182	0	Monocyte	HLA-DQA1
446	0	2.33362	0.763	0.143	0	Monocyte	GLUL
447	0	2.31634	0.831	0.235	0	Monocyte	CTSS
448	0	2.31106	0.594	0.011	0	Monocyte	MS4A7
449	0	2.28605	0.66	0.001	0	Monocyte	IGSF6
450	0	2.284	0.972	0.497	0	Monocyte	S100A11
451	0	2.22327	0.577	0.026	0	Monocyte	MAFB
452	0	2.21709	0.57	0.003	0	Monocyte	FCGR2A
453	0	2.19311	0.574	0.002	0	Monocyte	CPVL
454	0	2.14305	0.733	0.128	0	Monocyte	FCGRT
455	0	2.12385	0.494	0.088	0	Monocyte	CTSD
456	0	2.06038	0.65	0.112	0	Monocyte	CTSZ
457	0	2.036	0.432	0.001	0	Monocyte	C5AR1
458	0	2.00657	0.609	0.03	0	Monocyte	FGL2
459	0	1.99403	0.399	0.026	0	Monocyte	HMOX1
460	0	1.98196	0.764	0.194	0	Monocyte	HLA-DMA
461	0	1.9257	0.725	0.175	0	Monocyte	CTSH
462	0	1.91184	0.327	0.014	0	Monocyte	VCAN
463	0	1.90838	0.54	0.099	0	Monocyte	HLA-DQA2
464	0	1.87744	0.503	0.076	0	Monocyte	TMEM176B
465	0	1.87705	0.812	0.244	0	Monocyte	ANXA5
466	0	1.8699	0.585	0.051	0	Monocyte	CYBB
467	0	1.84272	0.245	0.017	0	Monocyte	EREG
468	0	1.80502	0.47	0	0	Monocyte	FPR1
469	0	1.79807	0.653	0.062	0	Monocyte	RNF130
470	0	1.74519	0.216	0.008	0	Monocyte	S100B
471	0	1.73044	0.623	0.027	0	Monocyte	RAB31
472	0	1.73003	0.621	0.008	0	Monocyte	HCK
473	0	1.7125	0.49	0.006	0	Monocyte	MNDA
474	0	1.70927	0.552	0.059	0	Monocyte	PLEK
475	0	1.69444	0.76	0.215	0	Monocyte	PYCARD
476	0	1.66886	0.48	0	0	Monocyte	CSF1R
477	0	1.65998	0.343	0.013	0	Monocyte	FCGR3A
478	0	1.65808	0.494	0.001	0	Monocyte	LILRB2
479	0	1.65162	0.199	0.004	0	Monocyte	IL1RN
480	0	1.64868	0.515	0.098	0	Monocyte	ICAM1
481	2.08333e-307	1.68396	0.664	0.174	4.96417e-303	Monocyte	ASAH1
482	5.48036e-306	2.09206	0.245	0.023	1.30586e-301	Monocyte	CCL3L1
483	2.56688e-304	2.35488	0.993	0.758	6.11636e-300	Monocyte	CD74
484	4.30669e-300	2.31766	0.968	0.655	1.0262e-295	Monocyte	SAT1
485	5.00137e-291	1.90396	0.627	0.154	1.19173e-286	Monocyte	CEBPD
486	3.12091e-290	2.39177	0.652	0.18	7.4365e-286	Monocyte	SOD2
487	2.18452e-282	2.48582	1	0.966	5.20527e-278	Monocyte	FTH1
488	3.23666e-271	1.7099	0.39	0.065	7.71232e-267	Monocyte	LGMN
489	1.15332e-263	2.11297	0.631	0.17	2.74812e-259	Monocyte	IER3
490	5.79335e-246	2.149	0.282	0.038	1.38044e-241	Monocyte	THBS1
491	2.55601e-245	1.77698	0.704	0.233	6.09047e-241	Monocyte	CAPG
492	5.03087e-220	1.86508	0.606	0.186	1.19875e-215	Monocyte	NAMPT
493	1.9639e-212	1.65037	0.773	0.313	4.67959e-208	Monocyte	CD63
494	1.18338e-197	1.77639	0.373	0.075	2.81976e-193	Monocyte	C15orf48
495	6.08808e-170	2.06125	0.306	0.059	1.45067e-165	Monocyte	CCL4L2
496	1.04938e-158	1.64735	0.48	0.145	2.50047e-154	Monocyte	ACP5
497	8.25666e-135	1.72814	0.798	0.449	1.9674e-130	Monocyte	CSTB
498	5.90991e-125	2.60464	0.233	0.047	1.40821e-120	Monocyte	CXCL3
499	7.95935e-88	2.27761	0.186	0.041	1.89655e-83	Monocyte	RNASE1
500	2.20352e-50	1.73674	0.14	0.037	5.25054e-46	Monocyte	SELENOP
501	0	5.74857	0.976	0.029	0	Endothelial_cells	IGFBP7
502	0	5.07602	0.899	0.001	0	Endothelial_cells	PLVAP
503	0	4.79537	0.951	0.01	0	Endothelial_cells	SPARCL1
504	0	4.65558	0.807	0.011	0	Endothelial_cells	COL4A1
505	0	4.40777	0.962	0.06	0	Endothelial_cells	PECAM1
506	0	4.30371	0.918	0.008	0	Endothelial_cells	RAMP2
507	0	4.25784	0.84	0.017	0	Endothelial_cells	COL4A2
508	0	4.17461	0.883	0	0	Endothelial_cells	VWF
509	0	4.04738	0.891	0.018	0	Endothelial_cells	SPARC
510	0	3.93071	0.943	0.025	0	Endothelial_cells	CRIP2
511	0	3.91956	0.918	0.072	0	Endothelial_cells	IGFBP4
512	0	3.90742	0.522	0.033	0	Endothelial_cells	IGFBP3
513	0	3.8036	0.845	0.018	0	Endothelial_cells	HSPG2
514	0	3.77272	0.649	0.001	0	Endothelial_cells	CLDN5
515	0	3.75906	0.777	0.008	0	Endothelial_cells	MGP
516	0	3.6906	0.878	0.017	0	Endothelial_cells	A2M
517	0	3.65584	0.872	0.01	0	Endothelial_cells	GNG11
518	0	3.44093	0.772	0.001	0	Endothelial_cells	RAMP3
519	0	3.43505	0.845	0.036	0	Endothelial_cells	RNASE1
520	0	3.4268	0.853	0	0	Endothelial_cells	CLEC14A
521	0	3.42416	0.307	0	0	Endothelial_cells	ACKR1
522	0	3.39734	0.812	0.02	0	Endothelial_cells	CAV1
523	0	3.38732	0.861	0.082	0	Endothelial_cells	GSN
524	0	3.38539	0.834	0.036	0	Endothelial_cells	PRSS23
525	0	3.38172	0.848	0.029	0	Endothelial_cells	ENG
526	0	3.32234	0.832	0.004	0	Endothelial_cells	EGFL7
527	0	3.26494	0.891	0.085	0	Endothelial_cells	NPDC1
528	0	3.21163	0.72	0.075	0	Endothelial_cells	PLPP1
529	0	3.12011	0.277	0.006	0	Endothelial_cells	RGS5
530	0	3.0995	0.891	0.15	0	Endothelial_cells	APP
531	0	3.08694	0.677	0.004	0	Endothelial_cells	COL15A1
532	0	3.05896	0.731	0.03	0	Endothelial_cells	TM4SF1
533	0	3.05162	0.696	0.003	0	Endothelial_cells	CAVIN2
534	0	3.02685	0.78	0.006	0	Endothelial_cells	ESAM
535	0	3.01655	0.859	0.141	0	Endothelial_cells	SPTBN1
536	0	3.01238	0.698	0.029	0	Endothelial_cells	TIMP3
537	0	3.00653	0.652	0.023	0	Endothelial_cells	SLC9A3R2
538	0	3.00639	0.655	0.006	0	Endothelial_cells	FLT1
539	0	2.96216	0.707	0.012	0	Endothelial_cells	VWA1
540	0	2.94	0.726	0.018	0	Endothelial_cells	CAVIN3
541	0	2.92699	0.769	0.04	0	Endothelial_cells	EPAS1
542	0	2.8911	0.796	0.013	0	Endothelial_cells	CAVIN1
543	0	2.88979	0.717	0.006	0	Endothelial_cells	CD93
544	0	2.88006	0.891	0.121	0	Endothelial_cells	IFI27
545	0	2.82588	0.685	0.002	0	Endothelial_cells	CD34
546	0	2.80276	0.742	0.012	0	Endothelial_cells	BCAM
547	0	2.7982	0.625	0.003	0	Endothelial_cells	SLCO2A1
548	0	2.72332	0.5	0.01	0	Endothelial_cells	SERPINE1
549	0	2.71002	0.473	0.022	0	Endothelial_cells	CTGF
550	0	2.68753	0.495	0.003	0	Endothelial_cells	AQP1
551	0	2.66853	0.726	0.02	0	Endothelial_cells	CALD1
552	0	2.62795	0.622	0.008	0	Endothelial_cells	PODXL
553	0	2.56683	0.671	0.002	0	Endothelial_cells	CALCRL
554	0	2.51477	0.663	0.001	0	Endothelial_cells	CYYR1
555	0	2.46522	0.633	0.013	0	Endothelial_cells	HYAL2
556	0	2.42635	0.66	0	0	Endothelial_cells	CDH5
557	0	2.41583	0.652	0	0	Endothelial_cells	ADGRL4
558	0	2.37951	0.321	0.006	0	Endothelial_cells	ENPP2
559	0	2.34933	0.353	0.005	0	Endothelial_cells	CXCL12
560	0	2.34544	0.639	0.06	0	Endothelial_cells	ADAM15
561	0	2.32989	0.478	0.021	0	Endothelial_cells	FN1
562	0	2.27445	0.47	0.006	0	Endothelial_cells	ADAMTS1
563	0	2.27004	0.75	0.121	0	Endothelial_cells	STOM
564	0	2.26845	0.587	0.032	0	Endothelial_cells	COL18A1
565	0	2.25711	0.609	0.013	0	Endothelial_cells	WWTR1
566	0	2.25491	0.549	0.02	0	Endothelial_cells	HEG1
567	0	2.2518	0.726	0.091	0	Endothelial_cells	TCF4
568	0	2.24513	0.443	0.002	0	Endothelial_cells	F2RL3
569	0	2.24048	0.465	0	0	Endothelial_cells	KDR
570	0	2.23525	0.383	0.019	0	Endothelial_cells	CYR61
571	0	2.21454	0.546	0.015	0	Endothelial_cells	HTRA1
572	0	2.21281	0.522	0.013	0	Endothelial_cells	NNMT
573	0	2.20521	0.666	0.087	0	Endothelial_cells	SERPINH1
574	0	2.16329	0.565	0.006	0	Endothelial_cells	PTPRB
575	0	2.1488	0.533	0.007	0	Endothelial_cells	NRP1
576	0	2.14421	0.573	0.005	0	Endothelial_cells	ARHGAP29
577	0	2.13276	0.543	0.019	0	Endothelial_cells	MCAM
578	0	2.05195	0.639	0.057	0	Endothelial_cells	RAB13
579	0	2.00854	0.467	0.021	0	Endothelial_cells	INSR
580	0	2.00076	0.622	0.072	0	Endothelial_cells	S1PR1
581	0	1.99099	0.522	0.019	0	Endothelial_cells	NFIB
582	0	1.98547	0.576	0.046	0	Endothelial_cells	CD59
583	2.87813e-275	2.23273	0.774	0.156	6.85801e-271	Endothelial_cells	PDLIM1
584	5.64663e-272	2.304	0.769	0.158	1.34548e-267	Endothelial_cells	ITGB1
585	9.72665e-271	2.35697	0.668	0.11	2.31767e-266	Endothelial_cells	ID1
586	2.01814e-266	2.16608	0.739	0.144	4.80882e-262	Endothelial_cells	PTMS
587	3.92122e-266	3.27759	0.935	0.31	9.34348e-262	Endothelial_cells	IFITM3
588	1.87222e-258	2.009	0.734	0.138	4.46113e-254	Endothelial_cells	ITGA6
589	1.79559e-214	3.28183	0.639	0.132	4.27853e-210	Endothelial_cells	CD320
590	3.43631e-207	2.62462	0.902	0.379	8.18804e-203	Endothelial_cells	FKBP1A
591	3.72627e-192	2.3299	0.992	0.68	8.87895e-188	Endothelial_cells	VIM
592	9.65885e-179	2.17667	0.758	0.222	2.30151e-174	Endothelial_cells	TGFBR2
593	2.26735e-176	2.34068	0.867	0.386	5.40265e-172	Endothelial_cells	CCDC85B
594	1.63681e-174	2.20541	0.967	0.727	3.90019e-170	Endothelial_cells	ITM2B
595	8.14068e-157	2.15693	0.826	0.332	1.93976e-152	Endothelial_cells	TPM4
596	1.01875e-152	2.07283	0.541	0.123	2.42748e-148	Endothelial_cells	DUSP23
597	6.29753e-150	1.98646	0.734	0.237	1.50058e-145	Endothelial_cells	ID3
598	3.61718e-141	2.09952	0.723	0.234	8.61902e-137	Endothelial_cells	LGALS1
599	2.05441e-91	2.17872	0.209	0.029	4.89525e-87	Endothelial_cells	CLU
600	4.30609e-62	2.20957	0.527	0.213	1.02606e-57	Endothelial_cells	FABP5
601	0	5.46914	0.681	0.004	0	Tissue_stem_cells	RGS5
602	0	5.3143	0.987	0.032	0	Tissue_stem_cells	IGFBP7
603	0	5.14694	0.651	0.017	0	Tissue_stem_cells	TAGLN
604	0	5.02382	0.706	0.061	0	Tissue_stem_cells	ACTA2
605	0	4.70449	0.723	0.014	0	Tissue_stem_cells	COL4A1
606	0	4.67324	0.782	0.026	0	Tissue_stem_cells	MYL9
607	0	4.58887	0.895	0.021	0	Tissue_stem_cells	CALD1
608	0	4.57991	0.903	0.021	0	Tissue_stem_cells	SPARC
609	0	4.19146	0.731	0.02	0	Tissue_stem_cells	COL4A2
610	0	4.19072	0.706	0.015	0	Tissue_stem_cells	SPARCL1
611	0	3.82832	0.735	0.024	0	Tissue_stem_cells	TPM2
612	0	3.72764	0.727	0.01	0	Tissue_stem_cells	BGN
613	0	3.67207	0.832	0.041	0	Tissue_stem_cells	SOD3
614	0	3.65588	0.676	0.018	0	Tissue_stem_cells	COL1A1
615	0	3.6432	0.782	0.033	0	Tissue_stem_cells	COL18A1
616	0	3.56187	0.647	0.012	0	Tissue_stem_cells	MGP
617	0	3.51703	0.597	0.009	0	Tissue_stem_cells	NDUFA4L2
618	0	3.44929	0.765	0.013	0	Tissue_stem_cells	COL1A2
619	0	3.34683	0.664	0.013	0	Tissue_stem_cells	COL3A1
620	0	3.34458	0.63	0.008	0	Tissue_stem_cells	FRZB
621	0	3.26823	0.651	0.039	0	Tissue_stem_cells	PRSS23
622	0	3.25119	0.483	0.005	0	Tissue_stem_cells	MYH11
623	0	3.17907	0.487	0.012	0	Tissue_stem_cells	THY1
624	0	3.17502	0.437	0.005	0	Tissue_stem_cells	CRYAB
625	0	3.13726	0.643	0.007	0	Tissue_stem_cells	PDGFRB
626	0	3.13212	0.513	0.016	0	Tissue_stem_cells	CD248
627	0	3.12506	0.697	0.02	0	Tissue_stem_cells	A2M
628	0	3.06191	0.588	0.009	0	Tissue_stem_cells	CSRP2
629	0	3.03815	0.676	0.021	0	Tissue_stem_cells	CAVIN3
630	0	3.01671	0.727	0.028	0	Tissue_stem_cells	MFGE8
631	0	2.95633	0.718	0.031	0	Tissue_stem_cells	TIMP3
632	0	2.91929	0.731	0.029	0	Tissue_stem_cells	CRIP2
633	0	2.87694	0.689	0.022	0	Tissue_stem_cells	COL6A2
634	0	2.79796	0.492	0.019	0	Tissue_stem_cells	CYR61
635	0	2.75592	0.66	0.016	0	Tissue_stem_cells	COL6A1
636	0	2.74143	0.513	0.02	0	Tissue_stem_cells	PMP22
637	0	2.733	0.811	0.084	0	Tissue_stem_cells	GSN
638	0	2.72191	0.588	0.003	0	Tissue_stem_cells	NOTCH3
639	0	2.71226	0.5	0.008	0	Tissue_stem_cells	ADAMTS1
640	0	2.68516	0.567	0.013	0	Tissue_stem_cells	LHFPL6
641	0	2.66729	0.655	0.014	0	Tissue_stem_cells	SERPING1
642	0	2.63883	0.513	0.023	0	Tissue_stem_cells	FN1
643	0	2.63018	0.202	0.003	0	Tissue_stem_cells	GPM6B
644	0	2.61753	0.588	0.023	0	Tissue_stem_cells	CAV1
645	0	2.60448	0.542	0.014	0	Tissue_stem_cells	PPP1R14A
646	0	2.56246	0.538	0.021	0	Tissue_stem_cells	MCAM
647	0	2.55465	0.605	0.026	0	Tissue_stem_cells	FILIP1L
648	0	2.5458	0.504	0.002	0	Tissue_stem_cells	GJA4
649	0	2.50054	0.45	0.023	0	Tissue_stem_cells	CTGF
650	0	2.47415	0.496	0.009	0	Tissue_stem_cells	COL5A2
651	0	2.47189	0.496	0.01	0	Tissue_stem_cells	MYLK
652	0	2.36501	0.223	0.005	0	Tissue_stem_cells	ACTG2
653	0	2.3552	0.555	0.025	0	Tissue_stem_cells	DKK3
654	0	2.35297	0.571	0.044	0	Tissue_stem_cells	EPAS1
655	0	2.34864	0.462	0.014	0	Tissue_stem_cells	NNMT
656	0	2.34115	0.471	0.005	0	Tissue_stem_cells	COL14A1
657	0	2.34054	0.529	0.009	0	Tissue_stem_cells	MAP1B
658	0	2.26638	0.546	0.008	0	Tissue_stem_cells	EHD2
659	0	2.24939	0.441	0.011	0	Tissue_stem_cells	NID1
660	0	2.24196	0.336	0.011	0	Tissue_stem_cells	MMP11
661	0	2.23976	0.437	0.01	0	Tissue_stem_cells	GPX3
662	0	2.20516	0.584	0.041	0	Tissue_stem_cells	CNN3
663	0	2.19032	0.496	0.014	0	Tissue_stem_cells	LAMA4
664	0	2.17992	0.134	0	0	Tissue_stem_cells	NRXN1
665	0	2.14368	0.504	0.017	0	Tissue_stem_cells	CAVIN1
666	0	2.11735	0.429	0.016	0	Tissue_stem_cells	BCAM
667	0	2.08386	0.458	0.003	0	Tissue_stem_cells	EDNRA
668	1.18501e-287	2.22767	0.504	0.04	2.82364e-283	Tissue_stem_cells	MYO1B
669	3.75769e-278	2.70753	0.206	0.006	8.95381e-274	Tissue_stem_cells	CCL2
670	2.58153e-269	2.13284	0.433	0.031	6.15127e-265	Tissue_stem_cells	UACA
671	6.42726e-234	2.56993	0.63	0.077	1.53149e-229	Tissue_stem_cells	IGFBP4
672	3.42145e-223	2.19648	0.361	0.026	8.15263e-219	Tissue_stem_cells	PDK4
673	3.24041e-221	2.9421	0.782	0.131	7.72124e-217	Tissue_stem_cells	TPM1
674	8.25651e-214	2.27748	0.349	0.025	1.96736e-209	Tissue_stem_cells	FXYD1
675	7.50295e-211	2.3568	0.555	0.065	1.7878e-206	Tissue_stem_cells	ITGA1
676	4.32741e-202	2.67036	0.634	0.089	1.03113e-197	Tissue_stem_cells	SERPINH1
677	4.18889e-195	2.66143	0.492	0.055	9.98128e-191	Tissue_stem_cells	ADIRF
678	1.47318e-192	2.08203	0.185	0.008	3.5103e-188	Tissue_stem_cells	CD36
679	1.05201e-179	2.44973	0.777	0.153	2.50674e-175	Tissue_stem_cells	APP
680	2.54571e-177	3.00762	0.882	0.234	6.06592e-173	Tissue_stem_cells	LGALS1
681	7.10475e-175	2.59931	0.756	0.16	1.69292e-170	Tissue_stem_cells	ITGB1
682	1.56764e-164	2.17828	0.387	0.039	3.73537e-160	Tissue_stem_cells	COL6A3
683	7.72367e-156	2.50324	0.634	0.115	1.8404e-151	Tissue_stem_cells	TSC22D1
684	8.52176e-146	2.99214	0.891	0.312	2.03057e-141	Tissue_stem_cells	IFITM3
685	7.07515e-137	2.1516	0.244	0.019	1.68587e-132	Tissue_stem_cells	MT1M
686	5.84957e-130	2.63963	0.765	0.215	1.39384e-125	Tissue_stem_cells	TIMP1
687	5.47904e-126	2.08533	0.475	0.075	1.30555e-121	Tissue_stem_cells	GEM
688	3.6548e-122	2.24956	0.475	0.08	8.70866e-118	Tissue_stem_cells	2023-09-11
689	8.72904e-115	2.21567	0.731	0.22	2.07996e-110	Tissue_stem_cells	SELENOM
690	1.20992e-110	2.11271	0.798	0.254	2.883e-106	Tissue_stem_cells	LMNA
691	1.04457e-109	2.36612	0.597	0.146	2.48901e-105	Tissue_stem_cells	CSRP1
692	2.01295e-107	2.25298	0.983	0.681	4.79645e-103	Tissue_stem_cells	VIM
693	3.97522e-85	2.43473	0.676	0.238	9.47214e-81	Tissue_stem_cells	DSTN
694	5.0892e-85	2.41366	0.672	0.228	1.21265e-80	Tissue_stem_cells	FLNA
695	6.69532e-75	2.19963	0.832	0.437	1.59536e-70	Tissue_stem_cells	HSPB1
696	2.70785e-72	2.45087	0.647	0.239	6.45226e-68	Tissue_stem_cells	ID3
697	1.72985e-70	2.42772	0.727	0.334	4.12188e-66	Tissue_stem_cells	TPM4
698	1.91975e-57	2.58635	0.454	0.126	4.57439e-53	Tissue_stem_cells	CD9
699	2.43976e-55	3.52538	0.202	0.03	5.81346e-51	Tissue_stem_cells	CLU
700	2.60118e-28	2.40376	0.588	0.337	6.19808e-24	Tissue_stem_cells	MT2A
