# Supplementary material for: Multi-omics analysis reveals the landscape of tumor microenvironments in left-sided and right-sided colon cancer
Source: Front Med (Lausanne). 2024 Aug 29;11:1403171. doi: 10.3389/fmed.2024.1403171 (PMC11391487; doi:10.3389/fmed.2024.1403171)
Supplement: Supplementary Table 8 — T-cell Subclusters Differential Gene Expression. [file Table_8.XLS]

## Sheet: degstcell0.6
Tcell Subclusters Differential Gene Expression
	p_val	avg_log2FC	pct.1	pct.2	p_val_adj	cluster	gene
1	0	1.32275	0.996	0.859	0	0	JUNB
2	0	1.29107	0.83	0.547	0	0	SLC2A3
3	0	1.26594	0.632	0.272	0	0	CCR7
4	0	0.515777	0.983	0.991	0	0	RPL34
5	0	0.502895	0.986	0.99	0	0	RPS28
6	1.01009e-307	0.481119	0.981	0.992	2.40685e-303	0	RPL32
7	1.43489e-305	0.633299	0.992	0.955	3.41907e-301	0	H3F3B
8	2.09586e-305	0.536387	0.986	0.99	4.99401e-301	0	RPS4X
9	3.37604e-302	1.11878	0.856	0.577	8.04444e-298	0	NR4A2
10	1.80971e-297	0.510634	0.982	0.988	4.31217e-293	0	RPS13
11	1.13164e-295	1.10445	0.704	0.38	2.69647e-291	0	NR4A1
12	5.88261e-295	0.887957	0.992	0.913	1.40171e-290	0	ZFP36L2
13	6.87498e-287	0.46513	0.981	0.991	1.63817e-282	0	RPS23
14	2.97455e-281	0.88002	0.96	0.714	7.08776e-277	0	FOS
15	1.22849e-251	0.72951	0.914	0.672	2.92724e-247	0	DNAJA1
16	3.03194e-248	0.555612	0.994	0.93	7.2245e-244	0	HSPA8
17	1.16882e-245	0.483318	0.989	0.984	2.78507e-241	0	RPL3
18	3.38079e-245	0.466174	0.993	0.971	8.05574e-241	0	RPS21
19	6.06933e-225	0.801077	0.886	0.671	1.4462e-220	0	BTG2
20	5.7295e-215	0.837588	0.456	0.196	1.36522e-210	0	LEF1
21	5.67367e-211	0.514169	0.963	0.935	1.35192e-206	0	EEF1B2
22	3.05046e-210	1.03259	0.564	0.311	7.26864e-206	0	EIF4A3
23	3.28864e-209	0.952435	0.468	0.22	7.83617e-205	0	MARCKSL1
24	2.12068e-208	0.862222	0.801	0.538	5.05316e-204	0	FOSB
25	1.37526e-207	0.825784	0.797	0.562	3.27698e-203	0	YPEL5
26	1.07249e-201	0.868697	0.558	0.278	2.55553e-197	0	EGR1
27	1.55109e-200	0.864359	0.76	0.491	3.69594e-196	0	ZNF331
28	6.04142e-200	0.461709	0.95	0.953	1.43955e-195	0	RPL22
29	3.47982e-186	0.564713	0.983	0.925	8.29171e-182	0	SARAF
30	4.71684e-169	0.828715	0.196	0.053	1.12393e-164	0	TAF4B
31	2.19818e-165	0.832818	0.414	0.191	5.23782e-161	0	PASK
32	1.30856e-164	0.49146	0.958	0.754	3.11804e-160	0	JUN
33	9.51728e-159	0.520672	0.924	0.857	2.26778e-154	0	NPM1
34	1.00234e-158	0.796485	0.706	0.496	2.38837e-154	0	TUBB4B
35	3.85037e-155	0.793918	0.771	0.564	9.17466e-151	0	IER2
36	3.07966e-153	0.495633	0.961	0.898	7.33822e-149	0	PABPC1
37	1.58999e-151	0.671732	0.776	0.602	3.78862e-147	0	HIST1H4C
38	1.22158e-149	0.621247	0.209	0.065	2.91079e-145	0	SCML1
39	2.65141e-148	0.646814	0.949	0.808	6.31779e-144	0	CXCR4
40	6.20493e-147	0.498074	0.997	0.98	1.47851e-142	0	BTG1
41	5.70715e-142	0.710981	0.618	0.372	1.3599e-137	0	KLF2
42	5.99271e-141	0.758775	0.615	0.41	1.42794e-136	0	RNASET2
43	1.07841e-140	0.934136	0.468	0.259	2.56965e-136	0	CHMP1B
44	1.45098e-139	0.781314	0.633	0.44	3.4574e-135	0	GTF2B
45	1.2271e-130	0.721949	0.911	0.775	2.92393e-126	0	CD69
46	1.05761e-126	0.750548	0.428	0.233	2.52007e-122	0	SOCS3
47	9.15567e-124	0.702899	0.792	0.641	2.18161e-119	0	FUS
48	2.90207e-121	0.478975	0.912	0.769	6.91506e-117	0	NFKBIA
49	8.72045e-120	0.689548	0.704	0.505	2.07791e-115	0	CITED2
50	1.42719e-118	0.620104	0.392	0.199	3.40072e-114	0	TCF7
51	2.7437e-118	0.580252	0.77	0.62	6.53769e-114	0	ZFAS1
52	1.23246e-116	0.768631	0.602	0.429	2.9367e-112	0	NDFIP1
53	6.44061e-114	0.554199	0.94	0.815	1.53467e-109	0	ZFP36
54	2.19469e-111	0.733677	0.38	0.194	5.22951e-107	0	SELL
55	8.77744e-111	0.61223	0.626	0.434	2.09149e-106	0	SERTAD1
56	1.77847e-109	0.726757	0.371	0.194	4.23773e-105	0	SC5D
57	8.28101e-107	0.525882	0.141	0.04	1.9732e-102	0	ANKRD55
58	1.04442e-102	0.577834	0.678	0.497	2.48865e-98	0	TUBA1A
59	2.21071e-101	0.588595	0.169	0.058	5.26768e-97	0	ARG2
60	6.4532e-95	0.675988	0.421	0.247	1.53767e-90	0	IL6ST
61	3.58442e-94	0.721897	0.418	0.249	8.54095e-90	0	PPP1R10
62	6.1141e-91	0.584108	0.451	0.274	1.45687e-86	0	H2AFX
63	1.16545e-84	0.466	0.818	0.722	2.77703e-80	0	RPL36A
64	1.24086e-81	0.546171	0.687	0.538	2.95672e-77	0	BRD2
65	7.70445e-80	0.517218	0.66	0.518	1.83582e-75	0	SNHG8
66	1.8175e-78	0.588365	0.824	0.717	4.33075e-74	0	FYB1
67	3.31108e-78	0.502941	0.486	0.322	7.88964e-74	0	MCUB
68	7.39967e-78	0.548478	0.269	0.135	1.76319e-73	0	TUBB2A
69	9.57856e-77	0.489502	0.274	0.14	2.28238e-72	0	LDLRAP1
70	6.25474e-76	0.606327	0.485	0.321	1.49038e-71	0	TSPYL2
71	6.81216e-75	0.58808	0.712	0.59	1.6232e-70	0	H2AFZ
72	2.61847e-72	0.578346	0.482	0.329	6.23929e-68	0	ODC1
73	1.26453e-71	0.491753	0.244	0.12	3.01313e-67	0	SGK1
74	2.19579e-66	0.487246	0.614	0.463	5.23214e-62	0	TUBA4A
75	9.10465e-66	0.599951	0.65	0.536	2.16946e-61	0	SAP18
76	1.96334e-63	0.630602	0.539	0.386	4.67824e-59	0	GPR183
77	1.25246e-61	0.485338	0.439	0.297	2.98436e-57	0	SNHG7
78	1.4053e-59	0.514287	0.549	0.413	3.34854e-55	0	CSRNP1
79	6.95909e-59	0.655166	0.223	0.117	1.65821e-54	0	GLA
80	2.64063e-54	0.542992	0.539	0.414	6.2921e-50	0	FAM177A1
81	2.24221e-52	0.540132	0.38	0.257	5.34274e-48	0	IFRD1
82	6.22523e-52	0.514054	0.362	0.239	1.48335e-47	0	PRMT9
83	7.91497e-50	0.716882	0.492	0.37	1.88598e-45	0	CD55
84	2.74368e-49	0.474224	0.665	0.561	6.53764e-45	0	SELENOK
85	2.64919e-48	0.528419	0.451	0.33	6.31249e-44	0	DDX3X
86	1.22155e-46	0.479509	0.26	0.156	2.9107e-42	0	ARRDC2
87	1.24371e-46	0.733803	0.105	0.042	2.96351e-42	0	CH25H
88	1.27753e-46	0.462577	0.209	0.114	3.04411e-42	0	ZNF10
89	1.32175e-45	0.4851	0.335	0.225	3.14947e-41	0	DNAJB9
90	6.88464e-44	0.57723	0.683	0.599	1.64047e-39	0	EZR
91	3.81148e-43	0.494318	0.554	0.442	9.082e-39	0	STAT3
92	4.08694e-41	0.530954	0.538	0.417	9.73836e-37	0	GADD45B
93	7.73639e-41	0.467272	0.292	0.19	1.84343e-36	0	KDM6B
94	4.28738e-40	0.476858	0.456	0.35	1.0216e-35	0	BCAS2
95	1.85755e-37	0.528309	0.276	0.182	4.42616e-33	0	ALG13
96	1.40499e-34	0.52521	0.201	0.119	3.34782e-30	0	FAAH2
97	9.19765e-32	0.50123	0.355	0.266	2.19162e-27	0	YME1L1
98	1.45091e-30	0.510937	0.353	0.264	3.45724e-26	0	RALGAPA1
99	3.81505e-29	0.524275	0.287	0.203	9.0905e-25	0	NFKB1
100	2.24128e-27	0.479403	0.192	0.121	5.34053e-23	0	TWISTNB
101	0	1.27831	0.774	0.394	0	1	ANXA1
102	0	1.15641	0.972	0.744	0	1	IL7R
103	0	0.567875	0.998	0.987	0	1	RPLP0
104	0	0.509078	0.996	0.992	0	1	TPT1
105	4.84664e-290	0.439612	0.999	0.998	1.15486e-285	1	RPLP1
106	2.35379e-204	0.417427	0.993	0.983	5.60861e-200	1	RPL3
107	1.6721e-189	0.824493	0.883	0.686	3.98429e-185	1	TNFAIP3
108	5.27495e-140	0.59063	0.945	0.804	1.25692e-135	1	KLF6
109	1.64824e-129	0.64267	0.721	0.507	3.92743e-125	1	S100A11
110	7.22144e-129	0.631644	0.733	0.489	1.72073e-124	1	KLRB1
111	1.38169e-127	0.47456	0.992	0.977	3.29228e-123	1	FTH1
112	5.95131e-126	0.571746	0.247	0.092	1.41808e-121	1	PTGER2
113	3.34415e-114	0.431841	0.981	0.914	7.96843e-110	1	ZFP36L2
114	1.03464e-113	0.436635	0.979	0.907	2.46534e-109	1	TSC22D3
115	2.37146e-108	0.610204	0.909	0.769	5.65071e-104	1	NFKBIA
116	3.00298e-108	0.566742	0.908	0.775	7.15549e-104	1	CD69
117	6.58981e-100	0.510165	0.76	0.586	1.57022e-95	1	S100A10
118	8.57359e-100	0.608565	0.736	0.546	2.04292e-95	1	FOSB
119	1.98102e-96	0.446147	0.937	0.821	4.72038e-92	1	VIM
120	1.9506e-92	0.415731	0.926	0.81	4.64789e-88	1	CXCR4
121	3.59511e-91	-0.874305	0.66	0.759	8.56643e-87	1	CD7
122	4.7745e-88	0.544069	0.361	0.193	1.13767e-83	1	CCR6
123	9.21396e-82	0.485442	0.384	0.215	2.1955e-77	1	CD40LG
124	3.43318e-78	0.501914	0.422	0.251	8.18058e-74	1	ERN1
125	6.44727e-77	0.446648	0.882	0.723	1.53626e-72	1	FOS
126	2.26298e-76	0.478238	0.451	0.274	5.39223e-72	1	AHNAK
127	2.23112e-75	0.599592	0.302	0.161	5.31632e-71	1	LMNA
128	2.82451e-74	0.417238	0.151	0.057	6.73024e-70	1	AC020571.1
129	7.62679e-74	-0.834588	0.113	0.272	1.81731e-69	1	HLA-DPA1
130	7.856e-71	-0.782151	0.092	0.245	1.87193e-66	1	HLA-DPB1
131	2.96299e-65	-0.930763	0.719	0.766	7.0602e-61	1	CD74
132	4.85592e-64	-0.921722	0.08	0.218	1.15707e-59	1	PRF1
133	7.25472e-62	0.419478	0.528	0.363	1.72865e-57	1	RORA
134	5.50535e-59	0.549179	0.424	0.284	1.31181e-54	1	UBE2S
135	8.56454e-58	-0.86627	0.067	0.196	2.04076e-53	1	CD8B
136	2.98401e-57	-0.578271	0.029	0.142	7.1103e-53	1	ENTPD1
137	1.24806e-52	-0.832337	0.09	0.215	2.97388e-48	1	CTLA4
138	1.87376e-50	-0.660306	0.87	0.87	4.46479e-46	1	IL32
139	2.69139e-48	-0.62377	0.082	0.2	6.41305e-44	1	FABP5
140	3.15409e-48	-0.663068	0.022	0.115	7.51557e-44	1	HLA-DRA
141	5.77681e-48	-0.549653	0.02	0.111	1.3765e-43	1	HLA-DRB5
142	2.25317e-46	-0.908569	0.316	0.436	5.36885e-42	1	HSPB1
143	3.18857e-44	-0.497239	0.101	0.217	7.59772e-40	1	GABARAPL1
144	4.74503e-44	-0.542932	0.474	0.58	1.13065e-39	1	HMGN2
145	4.62195e-43	-0.449202	0.056	0.159	1.10132e-38	1	TOX
146	1.41428e-42	-0.646259	0.431	0.53	3.36995e-38	1	ZNF331
147	1.01019e-41	-0.433957	0.441	0.556	2.40708e-37	1	LIMD2
148	3.60231e-41	-0.545226	0.204	0.327	8.58358e-37	1	SIRPG
149	4.90841e-41	0.652637	0.431	0.311	1.16958e-36	1	AL138963.3
150	2.59565e-40	-0.438189	0.031	0.117	6.1849e-36	1	AOAH
151	7.52201e-39	-0.900892	0.143	0.245	1.79234e-34	1	CTSW
152	3.1799e-37	-0.466757	0.072	0.169	7.57708e-33	1	MIR4435-2HG
153	9.09262e-37	-0.61983	0.061	0.152	2.16659e-32	1	LAG3
154	4.69108e-36	-0.429849	0.997	0.997	1.11779e-31	1	ACTB
155	8.03592e-36	-0.452995	0.96	0.944	1.9148e-31	1	PFN1
156	9.23084e-36	-0.760251	0.118	0.218	2.19953e-31	1	DNAJB4
157	3.56898e-35	-0.436557	0.07	0.162	8.50417e-31	1	ACP5
158	2.03067e-33	-0.534223	0.422	0.519	4.83869e-29	1	UCP2
159	4.09878e-33	-0.576864	0.269	0.37	9.76658e-29	1	CTSC
160	1.14327e-32	-0.415013	0.133	0.237	2.72418e-28	1	PTPN22
161	2.84136e-32	-0.485233	0.044	0.122	6.77039e-28	1	GK
162	3.41775e-31	-0.438131	0.106	0.199	8.14381e-27	1	IL2RB
163	3.0065e-30	-0.466397	0.551	0.614	7.16388e-26	1	TRBC2
164	7.55544e-30	-0.810104	0.031	0.1	1.80031e-25	1	IFNG
165	8.31469e-30	-0.45236	0.579	0.643	1.98122e-25	1	HCST
166	1.34305e-28	-0.423939	0.225	0.326	3.20022e-24	1	DCXR
167	3.48945e-28	-0.613835	0.601	0.648	8.31466e-24	1	HSPE1
168	5.0933e-28	-0.434326	0.223	0.325	1.21363e-23	1	CEMIP2
169	8.71912e-28	-0.481752	0.179	0.275	2.07759e-23	1	IL6ST
170	2.08751e-26	0.414178	0.322	0.236	4.97411e-22	1	TOB1
171	1.44056e-25	-0.815284	0.191	0.277	3.43256e-21	1	RHOB
172	4.19455e-25	-0.99278	0.12	0.199	9.99477e-21	1	ZFAND2A
173	5.33331e-25	-0.479847	0.107	0.187	1.27082e-20	1	ITM2C
174	1.04526e-24	-0.467194	0.114	0.197	2.49064e-20	1	CXCR6
175	1.01522e-23	-0.471236	0.196	0.282	2.41906e-19	1	CARD16
176	1.02343e-23	-0.450222	0.115	0.196	2.43864e-19	1	TMIGD2
177	1.16884e-22	-0.45578	0.219	0.304	2.78511e-18	1	TNFRSF1B
178	1.05159e-21	-0.515524	0.058	0.12	2.50572e-17	1	CLIC3
179	1.43467e-21	-0.439146	0.089	0.16	3.41852e-17	1	ID3
180	1.75443e-21	-0.408207	0.109	0.181	4.18045e-17	1	APOBEC3G
181	1.93506e-21	-0.410823	0.357	0.435	4.61085e-17	1	FAM177A1
182	2.68761e-20	-0.582523	0.251	0.328	6.40403e-16	1	BATF
183	4.27816e-20	-0.42014	0.95	0.931	1.0194e-15	1	GAPDH
184	6.21856e-20	-0.428199	0.324	0.405	1.48176e-15	1	MT2A
185	3.25291e-19	-0.694729	0.112	0.175	7.75104e-15	1	TNFRSF18
186	4.41519e-19	-0.46132	0.102	0.168	1.05205e-14	1	CMC1
187	4.59563e-19	-0.481328	0.389	0.455	1.09505e-14	1	PKM
188	9.80715e-19	-0.553628	0.36	0.422	2.33685e-14	1	CACYBP
189	1.4801e-18	-0.5574	0.117	0.185	3.52678e-14	1	STMN1
190	1.41325e-17	-0.432543	0.288	0.355	3.36749e-13	1	CD27
191	1.33382e-16	-0.426737	0.176	0.241	3.17823e-12	1	CD63
192	1.08288e-15	-0.637936	0.144	0.2	2.58028e-11	1	HOPX
193	1.22919e-12	-0.482842	0.609	0.606	2.92891e-08	1	NR4A2
194	4.66513e-12	-0.444507	0.694	0.703	1.11161e-07	1	DUSP2
195	1.81325e-10	-0.419869	0.526	0.553	4.32061e-06	1	HSPD1
196	5.20703e-08	-0.425909	0.459	0.489	0.00124073	1	HSPH1
197	1.81623e-07	-0.419869	0.597	0.586	0.00432771	1	YPEL5
198	1.00852e-05	-0.914602	0.487	0.477	0.240311	1	HSPA1B
199	0.00587024	-0.419785	0.898	0.872	1	1	HSP90AA1
200	0.0089032	-0.456175	0.197	0.213	1	1	BAG3
201	0	1.506	0.923	0.553	0	2	YPEL5
202	0	1.35801	0.638	0.172	0	2	PASK
203	0	1.30959	0.322	0.064	0	2	TOX2
204	0	1.27153	0.456	0.094	0	2	FAAH2
205	0	1.26962	0.741	0.368	0	2	GPR183
206	0	1.25142	0.526	0.1	0	2	CMTM8
207	0	1.2393	0.701	0.242	0	2	ICOS
208	0	1.15903	0.763	0.358	0	2	NR3C1
209	0	1.05935	0.897	0.481	0	2	ZNF331
210	0	0.982892	0.321	0.034	0	2	CXCR5
211	0	0.830609	0.578	0.212	0	2	CD28
212	0	0.677923	0.155	0.013	0	2	DRAIC
213	0	0.591184	0.995	0.986	0	2	RPS3A
214	1.40106e-307	0.962121	0.343	0.086	3.33845e-303	2	GPR18
215	1.91746e-291	0.478716	0.997	0.993	4.56892e-287	2	RPS8
216	9.70238e-275	0.724833	0.351	0.095	2.31188e-270	2	SPINT2
217	7.45972e-260	1.00643	0.844	0.534	1.7775e-255	2	CREM
218	6.94763e-259	0.811005	0.854	0.512	1.65548e-254	2	RPS4Y1
219	2.7722e-255	0.785133	0.942	0.706	6.6056e-251	2	FYB1
220	2.1453e-232	0.911585	0.828	0.552	5.11183e-228	2	SLC2A3
221	3.88086e-231	0.844635	0.873	0.581	9.24731e-227	2	EZR
222	1.93842e-227	0.742746	0.435	0.157	4.61887e-223	2	GPCPD1
223	1.48367e-223	0.722954	0.495	0.192	3.53529e-219	2	TCF7
224	5.07154e-216	0.556045	0.279	0.074	1.20845e-211	2	IL6R
225	2.16455e-215	0.728029	0.893	0.578	5.15769e-211	2	NR4A2
226	7.31073e-214	0.837873	0.542	0.24	1.742e-209	2	LIMS1
227	6.16531e-209	0.820692	0.423	0.16	1.46907e-204	2	TNIK
228	9.80688e-204	0.928268	0.717	0.4	2.33678e-199	2	ITM2A
229	2.12239e-203	0.787001	0.711	0.398	5.05724e-199	2	FAM177A1
230	1.05477e-201	0.582528	0.27	0.073	2.51329e-197	2	TSHZ2
231	1.98871e-201	0.824761	0.597	0.281	4.73869e-197	2	CCR7
232	1.86038e-191	0.647852	0.292	0.088	4.43292e-187	2	SESN3
233	4.13392e-187	0.617242	0.998	0.938	9.85032e-183	2	SRGN
234	1.07923e-183	0.562045	0.226	0.058	2.5716e-179	2	SH3TC1
235	1.13589e-183	0.532572	0.994	0.925	2.70659e-179	2	SARAF
236	5.31547e-180	0.65475	0.438	0.179	1.26657e-175	2	P2RY10
237	3.266e-179	0.572197	0.233	0.063	7.78223e-175	2	CXorf40A
238	1.24324e-174	0.544517	0.202	0.05	2.9624e-170	2	NAB1
239	1.64994e-174	0.597984	0.19	0.044	3.93147e-170	2	AC012645.3
240	3.79562e-172	0.521545	0.97	0.823	9.0442e-168	2	FXYD5
241	4.28653e-172	0.586776	0.284	0.09	1.02139e-167	2	FBXO34
242	3.55219e-171	0.709719	0.51	0.235	8.46416e-167	2	PTP4A1
243	3.98449e-171	0.656027	0.429	0.176	9.49424e-167	2	WDR74
244	5.0347e-163	0.683701	0.245	0.074	1.19967e-158	2	SMCO4
245	4.85178e-162	0.586252	0.462	0.198	1.15608e-157	2	INPP4B
246	3.14509e-161	0.882956	0.284	0.097	7.49411e-157	2	GK
247	1.00856e-160	0.780342	0.609	0.329	2.40319e-156	2	RNF19A
248	6.90713e-160	0.65762	0.862	0.571	1.64583e-155	2	COTL1
249	7.25568e-160	0.668582	0.716	0.415	1.72888e-155	2	FCMR
250	1.06558e-159	0.992944	0.66	0.41	2.53906e-155	2	GLIPR1
251	2.56517e-156	0.642685	0.826	0.547	6.11229e-152	2	SELENOK
252	3.48151e-151	0.519828	0.932	0.762	8.29575e-147	2	CCNI
253	1.89606e-149	0.548668	0.314	0.114	4.51793e-145	2	FBLN7
254	2.88333e-149	0.503549	0.248	0.078	6.87039e-145	2	NFATC1
255	6.70871e-147	0.552069	0.298	0.106	1.59855e-142	2	AP3M2
256	1.40119e-146	0.678232	0.228	0.069	3.33876e-142	2	ICA1
257	6.48516e-146	0.712004	0.555	0.291	1.54528e-141	2	DCXR
258	2.59917e-141	0.566133	0.278	0.097	6.19331e-137	2	TBC1D4
259	6.76176e-141	0.500903	0.292	0.105	1.61119e-136	2	EIF1AY
260	5.76567e-138	0.561293	0.378	0.162	1.37384e-133	2	RNF138
261	1.84929e-137	0.546787	0.481	0.23	4.40648e-133	2	GPRIN3
262	2.02205e-135	0.571562	0.359	0.149	4.81814e-131	2	USP36
263	5.31577e-135	0.554171	0.639	0.362	1.26664e-130	2	EML4
264	1.0479e-132	0.645012	0.493	0.242	2.49694e-128	2	IL6ST
265	2.19687e-132	0.521832	0.933	0.781	5.23471e-128	2	IFITM1
266	6.4081e-132	0.641487	0.509	0.258	1.52692e-127	2	CHMP1B
267	3.15945e-131	0.495386	0.37	0.156	7.52833e-127	2	TLK1
268	1.25654e-130	0.525797	0.683	0.395	2.99408e-126	2	SMDT1
269	1.62295e-126	0.570844	0.407	0.188	3.86715e-122	2	ISCA1
270	3.98062e-125	0.546583	0.786	0.533	9.48502e-121	2	SF1
271	4.88172e-124	0.533806	0.473	0.234	1.16322e-119	2	PER1
272	9.7761e-123	0.558716	0.722	0.456	2.32945e-118	2	RHOH
273	1.61349e-122	0.580771	0.754	0.493	3.84462e-118	2	ANKRD12
274	6.48404e-122	0.588079	0.645	0.381	1.54502e-117	2	CDKN1B
275	9.68394e-120	0.492915	0.447	0.214	2.30749e-115	2	SEMA4D
276	1.20495e-119	0.521997	0.368	0.163	2.87115e-115	2	SETD2
277	3.62596e-119	0.524413	0.464	0.232	8.63993e-115	2	SOCS3
278	3.26206e-118	0.568478	0.66	0.394	7.77283e-114	2	LAT
279	3.8416e-118	0.479637	0.797	0.526	9.15375e-114	2	RGCC
280	1.47871e-117	0.584976	0.656	0.394	3.52346e-113	2	NDUFV2
281	1.14667e-114	0.569711	0.396	0.186	2.73228e-110	2	NR4A3
282	1.1867e-114	0.556844	0.591	0.338	2.82766e-110	2	BCAS2
283	3.15447e-112	0.516652	0.527	0.284	7.51648e-108	2	TMEM123
284	5.3347e-112	0.499498	0.25	0.094	1.27115e-107	2	MAF
285	1.17478e-111	0.542868	0.634	0.375	2.79928e-107	2	SDCBP
286	4.03492e-110	0.480438	0.584	0.322	9.61442e-106	2	ARID5B
287	2.26217e-103	0.502091	0.368	0.174	5.39031e-99	2	ALG13
288	1.51897e-101	0.489686	0.392	0.192	3.61941e-97	2	CNIH1
289	2.88104e-101	0.520871	0.433	0.226	6.86494e-97	2	VPS37B
290	1.2414e-100	0.584323	0.197	0.069	2.958e-96	2	MAGEH1
291	2.10315e-96	0.747494	0.421	0.223	5.01137e-92	2	TIGIT
292	7.17717e-96	0.571418	0.569	0.338	1.71018e-91	2	CORO1B
293	1.26831e-90	0.536539	0.469	0.264	3.02213e-86	2	TRAT1
294	9.23821e-90	0.491863	0.295	0.133	2.20128e-85	2	TOX
295	9.00272e-89	0.484116	0.525	0.307	2.14517e-84	2	ARL4C
296	3.09555e-88	0.568974	0.591	0.379	7.37608e-84	2	PTGER4
297	9.26821e-65	0.480589	0.372	0.211	2.20843e-60	2	RILPL2
298	8.82041e-59	0.541829	0.264	0.137	2.10173e-54	2	PDCD1
299	9.82991e-46	0.523837	0.669	0.495	2.34227e-41	2	CYCS
300	5.47185e-37	0.481541	0.632	0.492	1.30383e-32	2	C9orf16
301	0	2.65507	0.641	0.032	0	3	FOXP3
302	0	2.61957	0.568	0.121	0	3	TNFRSF4
303	0	2.23766	0.82	0.271	0	3	BATF
304	0	2.11201	0.586	0.127	0	3	TNFRSF18
305	0	1.89821	0.647	0.158	0	3	CTLA4
306	0	1.69603	0.402	0.05	0	3	IL2RA
307	0	1.53929	0.638	0.237	0	3	CARD16
308	0	1.52517	0.979	0.859	0	3	IL32
309	0	1.51422	0.586	0.205	0	3	DUSP4
310	0	1.48019	0.68	0.328	0	3	CTSC
311	0	1.36589	0.62	0.204	0	3	TIGIT
312	0	1.3452	0.602	0.228	0	3	DNPH1
313	0	1.32353	0.502	0.154	0	3	SLAMF1
314	0	1.28637	0.474	0.127	0	3	MIR4435-2HG
315	0	1.22102	0.321	0.034	0	3	LINC01943
316	0	1.20076	0.296	0.027	0	3	LAIR2
317	0	1.18931	0.669	0.314	0	3	ARID5B
318	0	1.17582	0.51	0.172	0	3	GBP5
319	0	1.14353	0.12	0.001	0	3	CD177
320	0	1.12876	0.257	0.014	0	3	IL1R2
321	0	1.12862	0.288	0.035	0	3	TNFRSF9
322	0	1.10759	0.39	0.087	0	3	TBC1D4
323	0	1.0358	0.243	0.026	0	3	RTKN2
324	0	1.02236	0.354	0.09	0	3	GK
325	0	0.994453	0.357	0.084	0	3	STAM
326	0	0.97014	0.308	0.062	0	3	ICA1
327	0	0.9503	0.213	0.004	0	3	CCR8
328	0	0.945145	0.282	0.053	0	3	LAYN
329	0	0.811179	0.249	0.038	0	3	IKZF2
330	0	0.789552	0.214	0.021	0	3	CUL9
331	0	0.786239	0.21	0.027	0	3	ZC2HC1A
332	0	0.685655	0.173	0.014	0	3	F5
333	0	0.651573	0.158	0.014	0	3	LINC02195
334	6.60923e-289	1.05791	0.91	0.657	1.57485e-284	3	S100A4
335	7.22598e-275	0.657105	0.998	0.986	1.72181e-270	3	HLA-A
336	2.17699e-274	1.10601	0.648	0.318	5.18732e-270	3	CD27
337	8.68018e-270	0.920723	0.932	0.744	2.06831e-265	3	CD74
338	9.25295e-267	1.19413	0.768	0.484	2.20479e-262	3	UCP2
339	2.14335e-255	1.19413	0.826	0.599	5.10718e-251	3	SAT1
340	1.01037e-254	0.671202	0.229	0.046	2.40751e-250	3	CD79B
341	4.82632e-246	0.999149	0.465	0.179	1.15001e-241	3	GBP2
342	1.9757e-230	0.743749	0.281	0.073	4.70769e-226	3	MAST4
343	8.42033e-230	1.02092	0.514	0.214	2.0064e-225	3	PRDM1
344	4.96083e-229	1.18092	0.558	0.269	1.18207e-224	3	TNFRSF1B
345	2.20886e-226	1.04064	0.378	0.13	5.26328e-222	3	ACP5
346	1.13599e-222	1.0205	0.532	0.245	2.70684e-218	3	UGP2
347	1.84935e-221	1.07666	0.595	0.302	4.40663e-217	3	PIM2
348	7.84105e-220	1.07903	0.618	0.334	1.86836e-215	3	CORO1B
349	5.98933e-217	1.28938	0.466	0.197	1.42714e-212	3	PMAIP1
350	9.16046e-213	1.19198	0.557	0.278	2.18275e-208	3	BIRC3
351	7.71209e-206	1.04881	0.543	0.259	1.83764e-201	3	ICOS
352	1.41553e-205	0.782378	0.342	0.11	3.37293e-201	3	ENTPD1
353	1.46404e-203	0.937563	0.617	0.33	3.48853e-199	3	PBXIP1
354	4.24411e-203	0.858049	0.782	0.528	1.01129e-198	3	SPOCK2
355	5.35077e-200	1.01473	0.81	0.533	1.27498e-195	3	RGS1
356	1.17507e-198	0.890564	0.551	0.258	2.79996e-194	3	CYTOR
357	1.46581e-192	1.19047	0.783	0.571	3.49272e-188	3	LTB
358	1.45506e-184	1.04637	0.533	0.262	3.46711e-180	3	PHLDA1
359	1.58779e-183	0.62485	0.979	0.942	3.78339e-179	3	PFN1
360	1.11929e-182	0.647743	0.972	0.929	2.66705e-178	3	GAPDH
361	5.1438e-181	0.879794	0.414	0.174	1.22566e-176	3	NAMPT
362	1.01877e-178	0.891128	0.405	0.166	2.42751e-174	3	PELI1
363	1.02109e-174	0.875737	0.387	0.156	2.43305e-170	3	GLRX
364	1.10648e-172	1.14256	0.656	0.427	2.63653e-168	3	PKM
365	3.31968e-172	0.845418	0.337	0.125	7.91012e-168	3	TYMP
366	1.40353e-166	0.822937	0.231	0.066	3.34432e-162	3	MAGEH1
367	2.65712e-160	0.869844	0.484	0.239	6.33138e-156	3	BTG3
368	2.66803e-160	0.754976	0.389	0.161	6.35739e-156	3	FAS
369	5.35566e-156	0.704579	0.375	0.155	1.27615e-151	3	CASP1
370	8.30047e-150	0.687612	0.182	0.046	1.97784e-145	3	LTA
371	5.28603e-145	0.729242	0.446	0.208	1.25956e-140	3	CD82
372	2.71141e-144	0.656643	0.271	0.094	6.46076e-140	3	DUSP16
373	1.00704e-142	0.825841	0.637	0.393	2.39959e-138	3	CACYBP
374	2.56876e-139	0.63061	0.956	0.92	6.12084e-135	3	UBC
375	6.7567e-133	0.678594	0.372	0.163	1.60999e-128	3	PHTF2
376	1.42114e-131	0.644965	0.288	0.109	3.38629e-127	3	EPSTI1
377	7.22287e-126	0.729969	0.442	0.227	1.72106e-121	3	RHBDD2
378	6.63256e-123	0.683587	0.524	0.294	1.58041e-118	3	SIRPG
379	1.60163e-122	0.651831	0.272	0.104	3.81637e-118	3	DUSP10
380	6.64835e-121	0.733263	0.401	0.192	1.58417e-116	3	CCR6
381	1.50342e-117	0.731464	0.674	0.482	3.58234e-113	3	ENO1
382	4.23033e-110	0.631016	0.183	0.058	1.008e-105	3	FRMD4B
383	7.84073e-108	0.824025	0.489	0.29	1.86829e-103	3	SYNGR2
384	3.97374e-107	0.862004	0.315	0.144	9.46863e-103	3	GADD45A
385	6.02766e-106	0.63004	0.416	0.218	1.43627e-101	3	TNIP1
386	2.20469e-105	0.621916	0.618	0.411	5.25334e-101	3	CALM3
387	9.62312e-104	0.730481	0.519	0.318	2.293e-99	3	RPS27L
388	5.74041e-103	0.636132	0.429	0.227	1.36783e-98	3	CD28
389	1.26481e-98	0.649882	0.555	0.352	3.01379e-94	3	SH2D2A
390	6.16919e-98	0.622421	0.569	0.375	1.46999e-93	3	FKBP1A
391	5.8164e-97	0.614533	0.706	0.533	1.38593e-92	3	ARL6IP5
392	8.82716e-97	0.613853	0.687	0.453	2.10334e-92	3	HSPA1A
393	8.38039e-92	0.708838	0.429	0.244	1.99688e-87	3	CMTM6
394	4.4563e-86	0.722294	0.359	0.185	1.06185e-81	3	HLA-DRB1
395	3.13795e-85	0.692683	0.361	0.194	7.4771e-81	3	CCND2
396	6.29702e-84	0.622897	0.694	0.541	1.50045e-79	3	STK17B
397	3.75256e-82	0.811277	0.419	0.247	8.94159e-78	3	GATA3
398	1.2243e-73	0.746819	0.183	0.073	2.91725e-69	3	HPGD
399	3.96663e-11	0.998124	0.132	0.093	9.45168e-07	3	TRBV20-1
400	0.000395327	0.662718	0.164	0.141	1	3	LAG3
401	0	1.86432	0.328	0.041	0	4	XCL1
402	0	1.83921	0.352	0.052	0	4	XCL2
403	0	1.75572	0.403	0.051	0	4	LINC02446
404	0	1.73828	0.693	0.208	0	4	CCL4
405	0	1.7366	0.994	0.37	0	4	CCL5
406	0	1.63516	0.673	0.104	0	4	KLRD1
407	0	1.60133	0.677	0.192	0	4	CD8A
408	0	1.44055	0.571	0.144	0	4	CD8B
409	0	1.414	0.369	0.03	0	4	CD160
410	0	1.39776	0.647	0.149	0	4	HOPX
411	0	1.17926	0.196	0.027	0	4	TRGV9
412	0	1.08959	0.719	0.294	0	4	GZMA
413	0	1.08104	0.121	0.004	0	4	TRDV2
414	0	1.05322	0.261	0.038	0	4	KIR2DL4
415	0	0.990122	0.928	0.731	0	4	CD7
416	0	0.882751	0.211	0.028	0	4	KLRC3
417	0	0.702075	0.544	0.16	0	4	GZMB
418	0	0.65826	0.806	0.258	0	4	NKG7
419	3.08221e-295	0.91172	0.285	0.062	7.3443e-291	4	ITGA1
420	4.30777e-282	0.854973	0.335	0.085	1.02646e-277	4	AOAH
421	1.13894e-277	0.98276	0.342	0.093	2.71386e-273	4	SMIM3
422	2.8328e-248	1.11393	0.441	0.162	6.74999e-244	4	TMIGD2
423	1.85857e-240	0.624127	0.127	0.014	4.42859e-236	4	GFPT2
424	4.94204e-238	0.756767	0.154	0.021	1.17759e-233	4	TRGV2
425	1.14101e-236	1.0871	0.524	0.234	2.71879e-232	4	GPR65
426	2.82089e-225	0.920229	0.727	0.433	6.72162e-221	4	SYTL3
427	1.44654e-217	1.08864	0.36	0.115	3.44682e-213	4	GNLY
428	6.65201e-217	0.906595	0.255	0.066	1.58504e-212	4	FAM3C
429	1.51957e-216	1.11724	0.556	0.273	3.62083e-212	4	UBE2S
430	4.18161e-212	0.968903	0.382	0.139	9.96394e-208	4	SLA2
431	6.08665e-206	0.985556	0.129	0.017	1.45033e-201	4	TRDV1
432	5.32685e-201	0.928625	0.464	0.202	1.26928e-196	4	PTPN22
433	2.07428e-200	0.838979	0.297	0.089	4.9426e-196	4	PTGER2
434	2.11091e-196	0.951915	0.579	0.309	5.02988e-192	4	SCML4
435	1.51601e-194	0.636404	0.193	0.042	3.61234e-190	4	GPR15
436	2.00855e-193	0.636364	0.11	0.013	4.78598e-189	4	TRGV4
437	3.39462e-193	0.837486	0.553	0.269	8.08869e-189	4	PARP8
438	8.39634e-188	0.73805	0.658	0.356	2.00068e-183	4	CD55
439	4.05564e-176	0.698775	0.964	0.814	9.66379e-172	4	ZFP36
440	5.87417e-176	0.624641	0.488	0.209	1.3997e-171	4	CTSW
441	4.40233e-173	0.722465	0.437	0.181	1.04899e-168	4	PRF1
442	4.23293e-171	0.562706	0.707	0.392	1.00862e-166	4	CST7
443	3.64696e-170	0.839317	0.673	0.425	8.68998e-166	4	CD96
444	2.55545e-167	0.658178	0.469	0.211	6.08913e-163	4	CD63
445	2.31942e-163	0.700057	0.39	0.158	5.52671e-159	4	ITM2C
446	4.84236e-162	0.5939	0.187	0.045	1.15384e-157	4	AUTS2
447	7.02677e-152	0.72929	0.355	0.143	1.67434e-147	4	LYAR
448	1.01169e-149	0.753198	0.269	0.091	2.41064e-145	4	SPRY1
449	1.10065e-148	0.629332	0.193	0.052	2.62264e-144	4	DAPK2
450	2.61208e-148	0.751706	0.712	0.482	6.22408e-144	4	FYN
451	3.29413e-148	0.622203	0.284	0.097	7.84926e-144	4	CLIC3
452	4.65273e-147	0.773005	0.635	0.38	1.10865e-142	4	ID2
453	3.09838e-142	0.568552	0.163	0.039	7.38283e-138	4	IL12RB2
454	1.86853e-141	0.76892	0.455	0.228	4.45234e-137	4	ITGAE
455	3.61655e-141	0.577123	0.266	0.09	8.61751e-137	4	MATK
456	1.26119e-140	0.54455	0.421	0.183	3.00517e-136	4	LINC01871
457	1.02931e-133	0.705325	0.437	0.215	2.45263e-129	4	RUNX3
458	9.9958e-127	0.787871	0.368	0.169	2.3818e-122	4	PFKFB3
459	1.20299e-125	0.764297	0.349	0.157	2.86648e-121	4	MAP3K8
460	1.45663e-117	0.67025	0.674	0.467	3.47085e-113	4	PDCD4
461	2.17513e-116	0.741457	0.449	0.229	5.1829e-112	4	ATF3
462	4.87257e-116	0.670621	0.523	0.302	1.16104e-111	4	CBLB
463	5.99247e-114	0.636881	0.619	0.404	1.42789e-109	4	PAXX
464	1.27935e-113	0.671931	0.456	0.249	3.04843e-109	4	FKBP11
465	3.54098e-109	0.622448	0.288	0.122	8.43745e-105	4	MAPK1
466	9.22948e-109	0.639793	0.272	0.11	2.1992e-104	4	ANKRD28
467	2.19484e-108	0.621836	0.74	0.576	5.22987e-104	4	PGK1
468	6.33553e-106	0.738719	0.542	0.337	1.50963e-101	4	PIK3R1
469	3.44456e-105	0.538101	0.911	0.814	8.20769e-101	4	CXCR4
470	5.36768e-105	0.657687	0.372	0.188	1.27901e-100	4	GABARAPL1
471	2.53851e-104	0.8127	0.278	0.115	6.04875e-100	4	CEBPD
472	3.51638e-104	0.673442	0.736	0.565	8.37883e-100	4	MYH9
473	1.75746e-103	0.63897	0.353	0.171	4.18766e-99	4	JAML
474	5.78825e-103	0.533303	0.853	0.683	1.37922e-98	4	DNAJA1
475	7.7921e-103	0.641959	0.32	0.151	1.8567e-98	4	FOSL2
476	1.41133e-102	0.60029	0.354	0.171	3.36291e-98	4	ABI3
477	2.15924e-99	0.645536	0.682	0.502	5.14503e-95	4	TUBB4B
478	4.95941e-96	0.744084	0.386	0.208	1.18173e-91	4	DUSP5
479	2.53901e-92	0.676299	0.471	0.286	6.04995e-88	4	TGFB1
480	6.03e-92	0.578169	0.232	0.094	1.43683e-87	4	SYTL2
481	2.5304e-89	0.548203	0.314	0.152	6.02943e-85	4	STOM
482	3.39124e-89	0.597056	0.355	0.184	8.08064e-85	4	SLC7A5
483	1.18816e-87	0.677529	0.463	0.281	2.83114e-83	4	H1FX
484	1.89438e-86	0.64393	0.271	0.127	4.51393e-82	4	MAP4
485	3.19614e-86	0.622172	0.728	0.55	7.61576e-82	4	FOSB
486	2.25236e-84	0.574784	0.742	0.583	5.36692e-80	4	MCL1
487	5.01609e-84	0.625991	0.457	0.283	1.19523e-79	4	HNRNPL
488	3.86853e-82	0.625153	0.535	0.353	9.21793e-78	4	SAMSN1
489	8.04404e-81	0.753633	0.396	0.234	1.91673e-76	4	LDLRAD4
490	3.76063e-79	0.598824	0.563	0.383	8.96084e-75	4	PTGER4
491	9.3083e-78	0.588135	0.682	0.527	2.21798e-73	4	DYNLL1
492	1.42862e-76	0.529753	0.699	0.539	3.40413e-72	4	HERPUD1
493	1.5281e-76	0.532332	0.602	0.431	3.64115e-72	4	MSN
494	5.74911e-76	0.544912	0.619	0.415	1.3699e-71	4	ANXA1
495	1.82304e-74	0.682991	0.494	0.33	4.34394e-70	4	ODC1
496	4.06034e-65	0.529716	0.418	0.263	9.67497e-61	4	ARHGAP9
497	4.68941e-64	0.547979	0.481	0.33	1.11739e-59	4	SET
498	5.66228e-64	0.536736	0.337	0.193	1.34921e-59	4	NR4A3
499	6.59858e-62	0.566879	0.529	0.38	1.57231e-57	4	LITAF
500	3.32567e-56	0.529986	0.437	0.293	7.9244e-52	4	PTP4A2
501	0	3.64278	0.894	0.077	0	5	GZMK
502	0	2.78528	0.413	0.061	0	5	CCL4L2
503	0	2.3982	0.831	0.196	0	5	CCL4
504	0	2.20888	0.902	0.375	0	5	CST7
505	0	2.15942	0.885	0.252	0	5	NKG7
506	0	1.93111	0.422	0.075	0	5	GZMH
507	0	1.66466	0.967	0.374	0	5	CCL5
508	0	1.61496	0.499	0.129	0	5	CMC1
509	0	1.56353	0.676	0.194	0	5	CD8A
510	0	1.54429	0.943	0.744	0	5	CD74
511	0	1.5208	0.318	0.047	0	5	CRTAM
512	0	1.51315	0.595	0.194	0	5	HLA-DPB1
513	0	1.4685	0.544	0.148	0	5	CD8B
514	0	1.38941	0.605	0.222	0	5	HLA-DPA1
515	0	1.36761	0.895	0.684	0	5	DUSP2
516	0	1.34955	0.517	0.171	0	5	HLA-DRB1
517	0	1.1422	0.185	0.022	0	5	CCL3L1
518	0	1.01564	0.231	0.02	0	5	EOMES
519	0	1.00991	0.259	0.043	0	5	SAMD3
520	0	0.900842	0.167	0.011	0	5	DKK3
521	0	0.885301	0.221	0.031	0	5	PLEK
522	0	0.817841	0.787	0.289	0	5	GZMA
523	0	0.671791	0.137	0.011	0	5	ENC1
524	1.60099e-299	1.15251	0.315	0.076	3.81483e-295	5	KLRG1
525	1.76431e-267	0.573486	0.999	0.995	4.20399e-263	5	HLA-B
526	5.69267e-258	1.0865	0.406	0.138	1.35645e-253	5	LYAR
527	1.47669e-237	0.906523	0.187	0.033	3.51866e-233	5	TNFSF9
528	2.44113e-225	1.24043	0.411	0.156	5.81673e-221	5	ITM2C
529	9.53228e-220	0.860763	0.506	0.209	2.27135e-215	5	CTSW
530	8.39621e-208	1.10743	0.559	0.304	2.00065e-203	5	GZMM
531	3.18885e-202	1.06566	0.452	0.203	7.5984e-198	5	SH2D1A
532	5.28832e-202	0.694568	0.174	0.032	1.2601e-197	5	DTHD1
533	8.67515e-183	0.476194	0.995	0.986	2.06711e-178	5	HLA-A
534	7.95252e-181	0.926281	0.277	0.085	1.89493e-176	5	HLA-DRB5
535	9.1471e-159	0.732224	0.788	0.622	2.17957e-154	5	HCST
536	6.04863e-156	0.783414	0.274	0.092	1.44127e-151	5	AOAH
537	1.02578e-153	0.561701	0.144	0.029	2.44424e-149	5	SLAMF7
538	3.86591e-151	0.942203	0.361	0.156	9.21168e-147	5	APOBEC3G
539	5.21773e-151	0.477097	0.99	0.981	1.24328e-146	5	HLA-C
540	2.65204e-150	0.922832	0.268	0.09	6.31928e-146	5	HLA-DRA
541	3.0154e-146	1.30566	0.244	0.078	7.1851e-142	5	IFNG
542	3.62364e-146	0.477946	0.965	0.941	8.63442e-142	5	HLA-E
543	1.49848e-142	1.00487	0.4	0.198	3.57057e-138	5	CLDND1
544	4.54281e-136	0.514001	0.122	0.023	1.08246e-131	5	HLA-DQA2
545	1.34435e-135	0.777704	0.229	0.074	3.20331e-131	5	HLA-DQB1
546	8.25577e-134	0.489087	0.106	0.018	1.96718e-129	5	FCRL3
547	7.3152e-127	0.649756	0.166	0.044	1.74307e-122	5	F2R
548	3.28923e-126	0.839674	0.566	0.376	7.83759e-122	5	ITGB2
549	1.0569e-122	0.802684	0.278	0.111	2.51838e-118	5	LYST
550	1.65874e-117	0.707955	0.234	0.084	3.95245e-113	5	CXCR3
551	1.00149e-116	0.810526	0.574	0.376	2.38636e-112	5	LITAF
552	3.37636e-116	0.689621	0.752	0.623	8.0452e-112	5	RARRES3
553	5.10152e-112	0.559824	0.143	0.037	1.21559e-107	5	HLA-DQA1
554	4.31543e-99	0.548498	0.155	0.046	1.02828e-94	5	PECAM1
555	4.70408e-91	0.522162	0.783	0.677	1.12089e-86	5	CD99
556	1.69266e-84	0.647073	0.695	0.588	4.03328e-80	5	COTL1
557	2.0994e-81	0.549862	0.135	0.042	5.00245e-77	5	OASL
558	2.93725e-79	0.475289	0.827	0.751	6.99889e-75	5	CYBA
559	3.23294e-71	0.685281	0.32	0.182	7.70345e-67	5	NFATC2
560	7.02425e-70	0.830544	0.575	0.47	1.67374e-65	5	TUBA4A
561	1.62642e-69	0.558999	0.344	0.19	3.87544e-65	5	PRF1
562	8.90789e-69	0.834366	0.378	0.226	2.12257e-64	5	DUSP4
563	1.3797e-68	0.733726	0.314	0.175	3.28756e-64	5	FABP5
564	4.27487e-66	0.72107	0.481	0.343	1.01862e-61	5	PIK3R1
565	6.70462e-64	0.623702	0.26	0.138	1.59758e-59	5	APMAP
566	6.87025e-63	0.579663	0.42	0.271	1.63704e-58	5	CYTOR
567	4.34842e-62	0.612074	0.695	0.576	1.03614e-57	5	IER2
568	1.52866e-60	0.661195	0.469	0.336	3.64249e-56	5	CD27
569	3.59487e-60	0.502302	0.177	0.078	8.56585e-56	5	HLA-DMA
570	1.68065e-59	0.488408	0.207	0.097	4.00466e-55	5	MATK
571	2.76133e-59	0.677729	0.51	0.384	6.5797e-55	5	CLEC2B
572	6.44757e-56	0.471433	0.153	0.063	1.53633e-51	5	TBX21
573	3.77497e-55	0.544068	0.598	0.496	8.99499e-51	5	PSMB9
574	1.39257e-54	0.50098	0.177	0.081	3.31821e-50	5	PLA2G16
575	1.5809e-53	0.499068	0.631	0.545	3.76697e-49	5	CD44
576	9.2277e-52	0.636064	0.164	0.071	2.19878e-47	5	XCL2
577	8.69123e-51	0.484038	0.129	0.051	2.07095e-46	5	TRGV10
578	5.01061e-48	0.55233	0.881	0.826	1.19393e-43	5	DNAJB1
579	1.18167e-47	0.470721	0.693	0.624	2.81569e-43	5	ISG20
580	3.1481e-47	0.473315	0.14	0.061	7.5013e-43	5	CHI3L2
581	2.11674e-46	0.537603	0.406	0.282	5.04377e-42	5	AHNAK
582	8.09335e-46	0.534734	0.185	0.093	1.92848e-41	5	ZEB2
583	9.3363e-46	0.552402	0.403	0.284	2.22465e-41	5	PARP8
584	2.38314e-45	0.526016	0.684	0.631	5.67855e-41	5	SRSF7
585	2.57208e-40	0.658418	0.109	0.044	6.12876e-36	5	CCL3
586	5.19484e-40	0.468863	0.577	0.495	1.23783e-35	5	FYN
587	6.85544e-37	0.561044	0.389	0.298	1.63351e-32	5	PTP4A2
588	2.01883e-36	0.558263	0.423	0.327	4.81047e-32	5	GIMAP4
589	4.58124e-36	0.523457	0.212	0.125	1.09162e-31	5	SYNE1
590	2.37325e-35	0.50684	0.24	0.15	5.65497e-31	5	MRPL10
591	4.56723e-33	0.58939	0.553	0.485	1.08828e-28	5	TAGAP
592	1.96605e-31	0.493764	0.511	0.387	4.68469e-27	5	KLF2
593	4.56963e-31	0.471926	0.245	0.159	1.08885e-26	5	STOM
594	1.15112e-30	0.50044	0.213	0.134	2.74288e-26	5	SRRT
595	3.22077e-28	0.477346	0.288	0.207	7.67444e-24	5	BTN3A2
596	3.67776e-28	0.506832	0.403	0.331	8.76336e-24	5	DENND2D
597	1.12366e-23	0.54086	0.26	0.185	2.67745e-19	5	NEU1
598	1.55055e-14	0.47797	0.52	0.474	3.69465e-10	5	HSPA1B
599	4.83589e-12	0.694483	0.142	0.096	1.1523e-07	5	HSPA6
600	2.02808e-10	0.618505	0.188	0.145	4.8325e-06	5	TNF
601	0	2.47675	0.303	0.018	0	6	IL17A
602	0	1.88524	0.166	0.011	0	6	IL22
603	0	1.75305	0.423	0.069	0	6	CCL20
604	0	1.63781	0.566	0.068	0	6	CTSH
605	0	1.55367	0.641	0.146	0	6	CXCR6
606	0	1.46663	0.973	0.653	0	6	S100A4
607	0	1.44083	0.647	0.194	0	6	CAPG
608	0	1.43649	0.787	0.29	0	6	GZMA
609	0	1.33825	0.673	0.22	0	6	LGALS3
610	0	1.29851	0.766	0.324	0	6	OSTF1
611	0	1.27875	0.578	0.17	0	6	LINC01871
612	0	1.2765	0.898	0.479	0	6	KLRB1
613	0	1.24046	0.99	0.881	0	6	SH3BGRL3
614	0	1.18813	1	0.997	0	6	ACTB
615	0	1.08909	0.44	0.102	0	6	ENTPD1
616	0	1.05109	0.595	0.196	0	6	CD82
617	0	1.03311	0.996	0.941	0	6	PFN1
618	0	0.999677	0.578	0.204	0	6	RBPJ
619	0	0.96224	0.93	0.655	0	6	CD2
620	0	0.951701	0.994	0.927	0	6	GAPDH
621	0	0.945825	0.973	0.821	0	6	CD3D
622	0	0.94264	0.511	0.158	0	6	JAML
623	0	0.934151	0.348	0.065	0	6	ADAM19
624	0	0.92294	0.261	0.012	0	6	IL26
625	0	0.915875	0.264	0.031	0	6	GPR25
626	0	0.88845	0.976	0.845	0	6	MYL6
627	0	0.861505	0.994	0.956	0	6	ACTG1
628	0	0.853052	0.989	0.903	0	6	CFL1
629	0	0.735311	0.239	0.027	0	6	IL23R
630	0	0.72628	0.268	0.048	0	6	FURIN
631	1.23671e-301	0.921447	0.89	0.583	2.94683e-297	6	CAPZB
632	5.60738e-294	1.03192	0.647	0.278	1.33613e-289	6	CKLF
633	3.79382e-282	0.819816	0.938	0.735	9.03991e-278	6	ARPC2
634	4.30129e-282	0.861641	0.962	0.84	1.02491e-277	6	LAPTM5
635	6.23937e-269	0.976775	0.887	0.638	1.48672e-264	6	S100A6
636	1.51489e-256	0.787995	0.458	0.152	3.60968e-252	6	GYG1
637	1.12037e-255	1.01782	0.811	0.481	2.66962e-251	6	UCP2
638	3.48571e-255	0.927354	0.509	0.183	8.30576e-251	6	CCR6
639	3.27632e-248	0.801934	0.943	0.792	7.80682e-244	6	CORO1A
640	1.51106e-242	0.986558	0.458	0.162	3.60055e-238	6	TMIGD2
641	3.97414e-242	0.738939	0.421	0.134	9.46958e-238	6	MIR4435-2HG
642	6.31469e-241	0.785253	0.468	0.161	1.50466e-236	6	ABI3
643	5.55136e-239	0.769548	0.426	0.142	1.32278e-234	6	TMEM167A
644	1.49438e-236	0.702268	0.232	0.047	3.5608e-232	6	CD70
645	8.44686e-231	0.880525	0.739	0.4	2.01272e-226	6	PPP1CA
646	2.03294e-227	0.747523	0.355	0.104	4.84409e-223	6	ANKRD28
647	6.35043e-224	0.77692	0.685	0.329	1.51318e-219	6	CTSC
648	1.83844e-223	1.05048	0.36	0.109	4.38063e-219	6	CEBPD
649	6.47476e-223	0.85167	0.773	0.451	1.54281e-218	6	RAP1B
650	1.55635e-222	0.848719	0.748	0.426	3.70847e-218	6	CAP1
651	1.54482e-219	0.871246	0.933	0.818	3.681e-215	6	CD52
652	1.85261e-216	0.838284	0.558	0.241	4.41441e-212	6	TPM4
653	3.46223e-215	0.78147	0.884	0.643	8.24981e-211	6	CLIC1
654	1.18949e-211	0.688256	0.926	0.75	2.83432e-207	6	RHOA
655	1.25407e-211	0.866878	0.745	0.435	2.9882e-207	6	PSME2
656	4.58017e-209	0.871572	0.51	0.207	1.09136e-204	6	CD40LG
657	1.05427e-208	0.868331	0.68	0.352	2.51211e-204	6	RORA
658	8.9841e-207	0.697814	0.904	0.697	2.14073e-202	6	ARPC3
659	3.81103e-205	0.767489	0.494	0.197	9.08091e-201	6	TANK
660	1.2274e-197	0.799109	0.729	0.411	2.92465e-193	6	YWHAQ
661	6.14224e-197	0.69176	0.428	0.156	1.46357e-192	6	GALM
662	6.11942e-196	0.791419	0.833	0.55	1.45813e-191	6	TPI1
663	4.03825e-192	0.760228	0.682	0.366	9.62234e-188	6	FKBP1A
664	9.77186e-192	0.853012	0.806	0.527	2.32844e-187	6	SPOCK2
665	1.03842e-189	0.849782	0.819	0.562	2.47436e-185	6	CD3G
666	1.68566e-188	1.22301	0.161	0.029	4.01658e-184	6	TRAV1-2
667	2.52384e-186	0.76771	0.455	0.179	6.01381e-182	6	GBP5
668	3.0765e-186	0.71622	0.574	0.258	7.33069e-182	6	CYTOR
669	5.78254e-186	0.755223	0.514	0.224	1.37786e-181	6	SASH3
670	3.60247e-184	1.0025	0.698	0.415	8.58397e-180	6	ALOX5AP
671	2.64721e-183	0.75394	0.627	0.319	6.30777e-179	6	SELENOT
672	1.04652e-182	1.27949	0.441	0.171	2.49365e-178	6	GZMB
673	1.40107e-180	0.73264	0.53	0.237	3.33848e-176	6	DNPH1
674	1.42274e-173	0.864405	0.22	0.056	3.3901e-169	6	NCR3
675	3.997e-173	1.03648	0.543	0.263	9.52404e-169	6	PHLDA1
676	1.04101e-172	0.757463	0.554	0.264	2.48052e-168	6	MGAT4A
677	1.48126e-172	0.735575	0.676	0.373	3.52955e-168	6	PGAM1
678	8.59463e-172	0.700226	0.586	0.285	2.04793e-167	6	REEP5
679	5.42571e-171	0.707904	0.438	0.176	1.29284e-166	6	ANXA2
680	1.79465e-170	0.718803	0.492	0.215	4.27629e-166	6	ANXA5
681	1.82388e-168	0.689838	0.889	0.681	4.34595e-164	6	EVL
682	3.9675e-168	0.709897	0.536	0.251	9.45376e-164	6	LPXN
683	7.27994e-168	0.763863	0.545	0.258	1.73466e-163	6	PDE4D
684	2.0562e-165	0.683986	0.834	0.587	4.89952e-161	6	TPM3
685	7.82194e-161	0.759255	0.709	0.424	1.86381e-156	6	PKM
686	1.77549e-160	0.807793	0.577	0.29	4.23063e-156	6	SIRPG
687	2.35462e-160	0.817997	0.814	0.534	5.61059e-156	6	RGS1
688	2.13797e-152	0.714411	0.571	0.287	5.09435e-148	6	RNF167
689	1.07754e-149	0.787669	0.679	0.377	2.56757e-145	6	ID2
690	4.07983e-146	0.706852	0.707	0.428	9.72141e-142	6	ACTR3
691	6.73191e-138	0.99055	0.725	0.451	1.60408e-133	6	HSPA1A
692	3.34222e-131	0.695598	0.664	0.392	7.96384e-127	6	CACYBP
693	2.42953e-116	0.91656	0.445	0.222	5.78907e-112	6	PLIN2
694	1.97498e-90	0.880946	0.671	0.461	4.70597e-86	6	HSPA1B
695	1.35817e-59	0.749988	0.592	0.408	3.23624e-55	6	HSPB1
696	1.64965e-48	0.730015	0.7	0.58	3.93079e-44	6	LTB
697	5.51223e-46	0.854384	0.12	0.047	1.31345e-41	6	TRAV29DV5
698	5.25012e-33	0.67808	0.807	0.706	1.251e-28	6	DDIT4
699	9.60159e-26	0.924604	0.166	0.094	2.28787e-21	6	HSPA6
700	5.18809e-17	0.872402	0.107	0.06	1.23622e-12	6	TRBV5-1
701	0	1.63612	0.851	0.266	0	7	CCR7
702	0	1.62459	0.856	0.345	0	7	CD55
703	0	1.60229	0.726	0.172	0	7	SELL
704	0	1.271	0.802	0.419	0	7	NDFIP1
705	0	1.26437	0.905	0.356	0	7	KLF2
706	0	1.1237	0.656	0.188	0	7	LEF1
707	0	1.06182	0.479	0.118	0	7	KLF3
708	0	0.905053	0.996	0.986	0	7	RPS13
709	0	0.874274	0.987	0.934	0	7	EEF1B2
710	0	0.844034	0.998	0.989	0	7	RPL34
711	0	0.840126	0.997	0.989	0	7	RPS23
712	0	0.836445	0.986	0.95	0	7	RPL22
713	0	0.830507	0.995	0.984	0	7	RPL14
714	0	0.826393	0.996	0.989	0	7	RPS4X
715	0	0.819555	0.991	0.897	0	7	PABPC1
716	0	0.819221	0.998	0.993	0	7	RPS8
717	0	0.813363	0.265	0.034	0	7	AIF1
718	0	0.804398	0.995	0.991	0	7	RPL32
719	0	0.788667	0.998	0.994	0	7	RPS12
720	0	0.78227	0.323	0.063	0	7	ACTN1
721	0	0.770731	0.992	0.982	0	7	RPL35A
722	0	0.766675	0.991	0.972	0	7	RPS5
723	0	0.765488	0.991	0.977	0	7	RPL5
724	0	0.749732	1	0.971	0	7	RPS21
725	0	0.743934	0.998	0.994	0	7	RPL11
726	0	0.736805	0.26	0.041	0	7	LYPD3
727	0	0.73611	0.995	0.988	0	7	RPS14
728	0	0.732157	0.998	0.993	0	7	RPL30
729	0	0.728553	0.997	0.978	0	7	RPL37
730	0	0.727676	0.993	0.97	0	7	RPL9
731	0	0.72177	0.988	0.965	0	7	NACA
732	0	0.705577	0.997	0.989	0	7	RPL18
733	0	0.701512	0.998	0.988	0	7	RPS28
734	0	0.700718	0.997	0.994	0	7	RPL19
735	0	0.696557	0.996	0.983	0	7	RPL3
736	0	0.687099	0.997	0.977	0	7	RPS2
737	0	0.682975	0.992	0.985	0	7	RPS6
738	0	0.677654	0.991	0.987	0	7	RPL29
739	0	0.673846	0.991	0.973	0	7	RPL21
740	0	0.670599	0.992	0.985	0	7	RPL39
741	0	0.668114	0.992	0.96	0	7	RPL10A
742	0	0.658114	0.994	0.981	0	7	RPS25
743	0	0.652541	0.992	0.985	0	7	RPL12
744	0	0.626866	0.994	0.99	0	7	RPS15A
745	0	0.625222	1	0.999	0	7	EEF1A1
746	0	0.610284	0.983	0.96	0	7	RPL24
747	0	0.609806	0.998	0.989	0	7	RPS18
748	0	0.608703	0.998	0.992	0	7	RPS27A
749	0	0.592483	0.997	0.99	0	7	RPL18A
750	0	0.590569	0.989	0.968	0	7	RPL36
751	0	0.588882	1	0.997	0	7	RPL10
752	0	0.558916	0.997	0.994	0	7	RPS3
753	0	0.554146	0.997	0.992	0	7	RPS27
754	3.72172e-302	0.588682	0.987	0.969	8.86811e-298	7	RPS9
755	1.08703e-301	1.00928	0.549	0.185	2.59017e-297	7	SC5D
756	5.00648e-290	0.560791	0.986	0.971	1.19294e-285	7	RACK1
757	8.94521e-289	0.766401	0.291	0.058	2.13147e-284	7	BACH2
758	8.75539e-288	0.980071	0.911	0.55	2.08623e-283	7	SLC2A3
759	1.28049e-278	0.743929	0.97	0.855	3.05116e-274	7	NPM1
760	5.49711e-263	1.02743	0.673	0.309	1.30985e-258	7	NOSIP
761	4.41737e-249	0.846308	0.447	0.144	1.05257e-244	7	ARRDC2
762	1.42005e-247	0.78683	0.306	0.072	3.3837e-243	7	S1PR1
763	4.30075e-241	0.554858	0.985	0.938	1.02478e-236	7	RPL26
764	4.5179e-235	0.807644	0.897	0.562	1.07653e-230	7	YPEL5
765	5.2546e-234	0.628768	0.982	0.9	1.25207e-229	7	EEF2
766	3.75678e-229	0.636892	0.96	0.865	8.95165e-225	7	RPL31
767	2.59454e-225	0.547165	0.988	0.94	6.18226e-221	7	RPL37A
768	1.71876e-223	0.662595	0.953	0.827	4.09546e-219	7	RPL7
769	2.78163e-217	0.559681	0.98	0.924	6.62807e-213	7	RPL4
770	2.2382e-216	0.625258	0.999	0.926	5.33319e-212	7	SARAF
771	3.90077e-211	0.942712	0.734	0.402	9.29476e-207	7	FAM177A1
772	2.60798e-205	0.794683	0.843	0.571	6.21429e-201	7	EIF3E
773	1.28454e-201	0.590546	0.968	0.847	3.0608e-197	7	RPL38
774	7.61246e-199	0.686622	0.93	0.701	1.8139e-194	7	LDHB
775	3.73369e-190	0.74516	0.499	0.197	8.89663e-186	7	TCF7
776	8.49248e-187	0.810467	0.521	0.222	2.02359e-182	7	VPS37B
777	1.07867e-166	0.590365	0.249	0.066	2.57024e-162	7	SCML1
778	8.53098e-165	0.702433	0.428	0.168	2.03276e-160	7	SATB1
779	1.46514e-162	0.622986	0.246	0.066	3.49114e-158	7	NELL2
780	2.75374e-157	0.635893	0.898	0.696	6.56162e-153	7	NOP53
781	1.25229e-153	0.683381	0.437	0.18	2.98395e-149	7	WDR74
782	1.68152e-148	0.717349	0.667	0.371	4.00673e-144	7	LITAF
783	3.84114e-145	0.606631	0.269	0.083	9.15267e-141	7	ARMH1
784	1.62083e-143	0.584559	0.258	0.078	3.86211e-139	7	TSHZ2
785	1.91034e-140	0.638759	0.401	0.162	4.55195e-136	7	RASGRP2
786	1.54304e-139	0.553548	0.325	0.115	3.67675e-135	7	PLAC8
787	3.16687e-139	0.726487	0.511	0.243	7.54601e-135	7	ABLIM1
788	8.58149e-139	0.603076	0.213	0.058	2.0448e-134	7	ARG2
789	3.5251e-138	0.691134	0.817	0.529	8.39961e-134	7	RGCC
790	1.89055e-137	0.547034	0.861	0.601	4.50481e-133	7	HIST1H4C
791	1.35292e-129	0.632474	0.39	0.164	3.22374e-125	7	RNF138
792	1.6754e-119	0.630064	0.658	0.401	3.99214e-115	7	RSL1D1
793	1.89585e-119	0.560027	0.839	0.609	4.51742e-115	7	EIF3H
794	4.21621e-115	0.622091	0.662	0.402	1.00464e-110	7	SMDT1
795	1.36613e-112	0.597914	0.845	0.606	3.25521e-108	7	LEPROTL1
796	1.29665e-110	0.592775	0.266	0.096	3.08967e-106	7	GPR18
797	7.84611e-109	0.681222	0.501	0.263	1.86957e-104	7	CHMP1B
798	7.74125e-95	0.647761	0.371	0.177	1.84458e-90	7	ALG13
799	7.46501e-92	0.549265	0.388	0.185	1.77876e-87	7	PDE3B
800	1.89789e-90	0.583473	0.455	0.245	4.52228e-86	7	PTP4A1
801	0	1.2808	0.964	0.916	0	8	RPS26
802	9.98459e-281	0.673829	0.993	0.985	2.37913e-276	8	RPL39
803	1.94715e-239	0.657369	0.986	0.972	4.63968e-235	8	RPS21
804	6.31832e-231	0.559627	0.997	0.989	1.50553e-226	8	RPS28
805	1.00169e-228	0.547735	0.998	0.989	2.38684e-224	8	RPL34
806	4.27162e-225	0.51942	0.998	0.99	1.01784e-220	8	RPL32
807	2.02752e-224	0.579501	0.999	0.994	4.83118e-220	8	RPS19
808	1.38781e-210	0.618484	0.98	0.968	3.30687e-206	8	RPL36
809	1.03945e-209	0.429693	0.998	0.996	2.4768e-205	8	RPL13
810	4.86309e-204	0.568503	1	0.998	1.15878e-199	8	RPLP1
811	2.56352e-203	0.822599	0.963	0.914	6.10837e-199	8	RPS29
812	3.95878e-200	0.475923	0.998	0.989	9.43297e-196	8	RPL18A
813	1.79716e-193	0.539712	0.991	0.979	4.28228e-189	8	RPL37
814	8.94718e-192	0.472285	0.995	0.99	2.13193e-187	8	RPS15A
815	4.82646e-189	0.526927	0.997	0.992	1.15005e-184	8	RPS27
816	1.29631e-176	0.425982	0.999	0.996	3.08884e-172	8	RPL28
817	8.15049e-176	0.474937	0.995	0.983	1.9421e-171	8	RPLP2
818	2.18548e-173	0.445808	0.999	0.993	5.20756e-169	8	RPL30
819	2.01271e-171	0.478438	0.995	0.982	4.79588e-167	8	RPL35A
820	7.14493e-163	0.466217	0.997	0.989	1.70249e-158	8	RPS18
821	3.16629e-153	0.41103	0.991	0.987	7.54463e-149	8	RPL29
822	1.14376e-151	0.413716	0.999	0.994	2.72535e-147	8	RPS12
823	3.44871e-149	0.45745	0.996	0.986	8.21759e-145	8	RPS13
824	1.86517e-122	0.435613	0.993	0.988	4.44432e-118	8	RPLP0
825	7.03736e-121	0.48536	0.96	0.94	1.67686e-116	8	RPL26
826	1.62544e-113	0.412403	0.981	0.973	3.87311e-109	8	RPS5
827	1.09757e-104	0.447127	0.96	0.943	2.61529e-100	8	RPL37A
828	9.37061e-103	0.526136	0.909	0.759	2.23283e-98	8	TXNIP
829	1.56069e-94	0.665952	0.791	0.728	3.71881e-90	8	RPL36A
830	6.1183e-93	0.924865	0.218	0.081	1.45787e-88	8	IGKC
831	2.86285e-80	0.418006	0.958	0.945	6.82159e-76	8	UBA52
832	2.1342e-79	0.538301	0.884	0.854	5.08537e-75	8	RPL38
833	2.95767e-79	0.432802	0.979	0.971	7.04753e-75	8	TMSB10
834	1.97548e-74	0.633645	0.729	0.579	4.70718e-70	8	LTB
835	1.03956e-68	0.50645	0.88	0.824	2.47706e-64	8	CD52
836	1.49475e-68	0.73024	0.543	0.393	3.56169e-64	8	GIMAP7
837	1.94882e-60	0.403412	0.999	0.999	4.64364e-56	8	MALAT1
838	2.28509e-58	0.505873	0.993	0.985	5.44492e-54	8	MTRNR2L12
839	3.76471e-58	0.598313	0.775	0.74	8.97054e-54	8	C12orf57
840	1.75507e-51	0.553417	0.773	0.673	4.18197e-47	8	S100A4
841	2.2132e-51	-0.426018	0.671	0.833	5.27362e-47	8	OAZ1
842	7.01131e-51	0.427099	0.843	0.832	1.67065e-46	8	TMA7
843	2.26608e-49	-0.431775	0.442	0.667	5.39961e-45	8	SUB1
844	2.27038e-48	-0.430317	0.133	0.317	5.40987e-44	8	STRAP
845	3.81373e-48	-0.419289	0.392	0.627	9.08736e-44	8	HNRNPK
846	1.52857e-46	0.643121	0.445	0.326	3.64227e-42	8	GIMAP4
847	1.19378e-45	-0.40309	0.315	0.537	2.84453e-41	8	ARF1
848	5.72616e-45	-0.42848	0.223	0.427	1.36443e-40	8	SMCHD1
849	1.0098e-44	-0.42179	0.275	0.488	2.40616e-40	8	RSRP1
850	1.26187e-43	-0.426911	0.162	0.346	3.00679e-39	8	TRA2B
851	4.53105e-43	0.541113	0.722	0.654	1.07966e-38	8	S100A6
852	2.12347e-42	-0.407862	0.107	0.267	5.0598e-38	8	CNOT6L
853	6.43388e-42	-0.413355	0.269	0.472	1.53306e-37	8	SMAP2
854	6.98173e-42	0.603024	0.344	0.224	1.66361e-37	8	CD40LG
855	1.2623e-41	-0.42946	0.428	0.639	3.0078e-37	8	LEPROTL1
856	2.6226e-41	-0.417372	0.27	0.47	6.24913e-37	8	LBH
857	2.88259e-41	-0.40141	0.054	0.189	6.86863e-37	8	NUDT4
858	5.55367e-41	0.520193	0.124	0.05	1.32333e-36	8	JCHAIN
859	1.59597e-40	-0.418632	0.024	0.137	3.80288e-36	8	CASP3
860	2.30811e-40	-0.429525	0.3	0.5	5.49975e-36	8	PDCD4
861	3.4802e-40	-0.423821	0.147	0.315	8.29263e-36	8	SNHG12
862	4.56335e-40	-0.417399	0.161	0.335	1.08735e-35	8	IQGAP1
863	5.33538e-40	-0.402282	0.241	0.431	1.27132e-35	8	NDUFV2
864	7.12125e-40	-0.427036	0.057	0.188	1.69685e-35	8	JMJD6
865	9.17167e-40	-0.409162	0.475	0.679	2.18543e-35	8	SOD1
866	1.45704e-39	-0.401779	0.157	0.326	3.47184e-35	8	RSRC2
867	2.10233e-39	-0.417441	0.08	0.22	5.00944e-35	8	HBP1
868	9.98533e-38	-0.420633	0.207	0.383	2.3793e-33	8	SH2D2A
869	1.13596e-37	-0.429232	0.126	0.278	2.70678e-33	8	TPM4
870	1.53047e-37	-0.40722	0.132	0.288	3.6468e-33	8	ARHGAP9
871	5.41546e-36	-0.408949	0.058	0.18	1.2904e-31	8	ISG20L2
872	6.59519e-36	-0.409386	0.092	0.229	1.5715e-31	8	SLC38A2
873	2.06985e-35	0.658501	0.377	0.285	4.93203e-31	8	FLT3LG
874	1.28092e-32	-0.408625	0.134	0.277	3.05218e-28	8	DOK2
875	6.47812e-32	-0.433507	0.123	0.258	1.54361e-27	8	LDLRAD4
876	2.29118e-31	0.416353	0.864	0.866	5.45942e-27	8	MT-ND2
877	7.7896e-31	-0.41038	0.025	0.116	1.85611e-26	8	GPR18
878	2.78192e-30	0.431067	0.727	0.735	6.62876e-26	8	OST4
879	9.42331e-30	-0.424775	0.17	0.313	2.24539e-25	8	BIRC3
880	1.11821e-29	0.57234	0.454	0.369	2.66447e-25	8	EMP3
881	2.81792e-29	0.600916	0.5	0.456	6.71455e-25	8	MZT2B
882	1.34727e-28	-0.428852	0.279	0.441	3.21028e-24	8	GADD45B
883	3.13704e-25	-0.400776	0.125	0.243	7.47494e-21	8	CD63
884	4.12634e-24	-0.415142	0.338	0.49	9.83224e-20	8	TUBA4A
885	7.55132e-24	0.471242	0.594	0.582	1.79933e-19	8	UQCR11
886	6.40108e-23	0.539621	0.433	0.385	1.52525e-18	8	NDUFA3
887	7.55112e-21	-0.406291	0.317	0.458	1.79928e-16	8	PKM
888	2.09524e-17	0.469345	0.128	0.075	4.99253e-13	8	TNFSF13B
889	2.9595e-13	0.438451	0.205	0.151	7.0519e-09	8	AC025164.1
890	4.46024e-13	0.509285	0.329	0.29	1.06279e-08	8	AAK1
891	1.39398e-12	0.420398	0.452	0.448	3.32157e-08	8	KRTCAP2
892	1.17579e-11	0.481666	0.198	0.149	2.80167e-07	8	LINC00861
893	1.26461e-11	0.493636	0.309	0.271	3.01331e-07	8	RPS10
894	9.75309e-10	0.411951	0.224	0.184	2.32397e-05	8	NCF1
895	4.25896e-09	0.410175	0.359	0.341	0.000101483	8	TRAF3IP3
896	5.04841e-09	0.602975	0.33	0.308	0.000120293	8	CKLF
897	9.17218e-09	0.582302	0.241	0.202	0.000218555	8	LINC01871
898	2.24553e-08	0.422441	0.296	0.271	0.000535066	8	NDUFB1
899	3.06698e-08	0.40395	0.353	0.34	0.000730801	8	ATP5ME
900	5.67873e-05	0.427448	0.273	0.26	1	8	IFITM3
901	0	3.32176	0.558	0.07	0	9	HSPA6
902	0	2.85761	0.691	0.158	0	9	ZFAND2A
903	0	2.68042	0.977	0.441	0	9	HSPA1A
904	0	2.57231	0.987	0.445	0	9	HSPA1B
905	0	2.24318	0.708	0.175	0	9	DNAJB4
906	0	2.13012	0.994	0.82	0	9	DNAJB1
907	0	2.11443	0.588	0.187	0	9	BAG3
908	0	1.93683	0.704	0.281	0	9	EGR1
909	0	1.92031	0.317	0.055	0	9	SERPINH1
910	0	1.89279	0.992	0.762	0	9	JUN
911	0	1.86998	0.795	0.399	0	9	HSPB1
912	0	1.82091	0.906	0.626	0	9	HSPE1
913	0	1.78897	0.991	0.867	0	9	HSP90AA1
914	0	1.66318	0.788	0.389	0	9	NR4A1
915	0	1.63498	0.824	0.388	0	9	CACYBP
916	0	1.63208	0.839	0.463	0	9	HSPH1
917	0	1.6154	0.935	0.657	0	9	PPP1R15A
918	0	1.55919	0.969	0.834	0	9	DUSP1
919	4.131e-305	1.61849	0.664	0.282	9.84335e-301	9	MRPL18
920	3.37801e-283	1.60088	0.834	0.532	8.04913e-279	9	HSPD1
921	1.18321e-262	1.12733	0.987	0.933	2.81935e-258	9	HSPA8
922	1.46816e-259	1.5897	0.499	0.172	3.49833e-255	9	NEU1
923	1.14252e-256	1.31779	0.946	0.726	2.72239e-252	9	FOS
924	9.48555e-220	0.941465	0.978	0.915	2.26022e-215	9	RPS26
925	1.81253e-219	1.87563	0.692	0.378	4.31891e-215	9	KLF2
926	1.62725e-206	1.85362	0.537	0.23	3.8774e-202	9	ATF3
927	2.90135e-196	1.12942	0.92	0.835	6.91333e-192	9	UBB
928	2.66767e-190	1.22809	0.924	0.774	6.35653e-186	9	NFKBIA
929	2.09639e-187	0.944439	0.955	0.758	4.99527e-183	9	TXNIP
930	2.30124e-177	0.714515	0.212	0.043	5.4834e-173	9	DNAJA4
931	1.10169e-173	1.23582	0.854	0.683	2.62511e-169	9	BTG2
932	6.53403e-169	0.687238	0.214	0.046	1.55693e-164	9	NFKBIE
933	1.88823e-162	1.01502	0.939	0.829	4.49928e-158	9	HSP90AB1
934	2.63387e-152	1.05294	0.973	0.92	6.27598e-148	9	UBC
935	1.43591e-147	1.02086	0.345	0.121	3.42148e-143	9	FKBP4
936	3.80604e-142	1.63526	0.499	0.253	9.06903e-138	9	RHOB
937	1.071e-138	1.52473	0.36	0.134	2.55199e-134	9	TNF
938	2.93799e-132	1.12396	0.574	0.304	7.00064e-128	9	RGS2
939	4.53568e-124	1.05393	0.847	0.688	1.08076e-119	9	DNAJA1
940	6.41279e-124	0.952487	0.689	0.413	1.52804e-119	9	GADD45B
941	6.06322e-121	0.694168	0.108	0.017	1.44474e-116	9	AC022182.2
942	3.50865e-117	1.05061	0.489	0.253	8.36042e-113	9	DOK2
943	1.28042e-107	1.08294	0.45	0.228	3.05098e-103	9	DDIT3
944	4.50979e-102	0.680415	0.234	0.076	1.07459e-97	9	MXD1
945	5.54762e-95	1.39495	0.481	0.277	1.32189e-90	9	ANKRD37
946	2.60979e-87	0.722926	0.483	0.255	6.21861e-83	9	ERN1
947	3.76363e-86	0.886551	0.295	0.122	8.96798e-82	9	SGK1
948	1.55458e-83	0.997556	0.191	0.063	3.70424e-79	9	TNFSF14
949	3.87653e-83	0.546541	0.135	0.034	9.237e-79	9	ULBP2
950	6.02434e-82	0.687316	0.771	0.552	1.43548e-77	9	FOSB
951	7.45857e-82	0.685184	0.406	0.208	1.77723e-77	9	AHSA1
952	6.30551e-77	0.494875	0.159	0.047	1.50248e-72	9	LPAR6
953	5.08415e-74	0.635167	0.404	0.209	1.21145e-69	9	PMAIP1
954	4.34847e-72	0.667704	0.305	0.14	1.03615e-67	9	NABP1
955	1.61553e-71	0.709365	0.528	0.331	3.84949e-67	9	CLK1
956	6.48948e-67	0.58705	0.36	0.183	1.54631e-62	9	AC243960.1
957	1.15739e-65	0.574092	0.332	0.165	2.75783e-61	9	DEDD2
958	6.5814e-64	0.884343	0.662	0.51	1.56822e-59	9	SQSTM1
959	9.23773e-62	0.614979	0.193	0.074	2.20117e-57	9	PLK2
960	2.96413e-60	0.654363	0.886	0.783	7.06294e-56	9	CD69
961	4.69263e-59	0.54957	0.406	0.221	1.11816e-54	9	CD40LG
962	8.68249e-58	0.798985	0.276	0.136	2.06886e-53	9	IER5
963	3.78521e-56	0.92804	0.501	0.337	9.01941e-52	9	CDKN1A
964	7.33739e-56	0.493999	0.928	0.811	1.74835e-51	9	KLF6
965	2.39523e-53	1.23451	0.201	0.085	5.70735e-49	9	IFNG
966	4.17199e-52	0.603653	0.392	0.229	9.94102e-48	9	CDC42EP3
967	4.26022e-52	0.796762	0.703	0.578	1.01512e-47	9	IER2
968	5.12373e-51	0.50028	0.663	0.491	1.22088e-46	9	EIF4A2
969	9.93345e-51	0.658084	0.182	0.075	2.36694e-46	9	RGS16
970	6.68205e-49	0.71713	0.215	0.097	1.5922e-44	9	IER3
971	2.64037e-44	0.523137	0.603	0.445	6.29146e-40	9	SERTAD1
972	1.30306e-42	0.508502	0.35	0.207	3.10493e-38	9	CHORDC1
973	1.8659e-42	0.874269	0.296	0.17	4.44606e-38	9	RBKS
974	4.80706e-42	0.585565	0.253	0.131	1.14543e-37	9	TIFA
975	8.17302e-42	0.491523	0.303	0.172	1.94747e-37	9	HSPA4
976	2.55898e-41	0.964077	0.592	0.423	6.09755e-37	9	ANXA1
977	3.0383e-41	0.93612	0.704	0.614	7.23967e-37	9	SAT1
978	7.41213e-38	0.583744	0.548	0.393	1.76616e-33	9	ID2
979	3.10068e-37	0.560436	0.726	0.63	7.38831e-33	9	SRSF7
980	1.98777e-36	0.525	0.262	0.148	4.73647e-32	9	SNAP23
981	5.46639e-36	0.709912	0.363	0.233	1.30253e-31	9	PLIN2
982	6.57245e-36	0.495109	0.728	0.596	1.56608e-31	9	S100A10
983	4.65981e-34	0.602095	0.369	0.242	1.11034e-29	9	ZC3H12A
984	1.7657e-33	0.717239	0.763	0.698	4.2073e-29	9	DUSP2
985	8.39596e-33	0.586254	0.151	0.07	2.00059e-28	9	MID1IP1
986	5.66472e-32	0.611239	0.304	0.19	1.34979e-27	9	TUBA1C
987	6.07706e-32	0.510914	0.424	0.295	1.44804e-27	9	BIRC3
988	1.50979e-30	0.613797	0.596	0.484	3.59752e-26	9	TAGAP
989	8.1508e-29	0.504858	0.36	0.237	1.94217e-24	9	TOB1
990	8.00133e-28	1.3121	0.176	0.094	1.90656e-23	9	CCL20
991	8.9659e-27	0.564529	0.164	0.085	2.1364e-22	9	ICAM1
992	4.09653e-25	0.52552	0.448	0.336	9.76121e-21	9	CCT4
993	5.2358e-25	0.808408	0.414	0.319	1.24759e-20	9	CKS2
994	1.07633e-24	0.745999	0.299	0.199	2.56467e-20	9	CD83
995	2.64261e-22	0.585864	0.542	0.459	6.2968e-18	9	PRDX1
996	8.62727e-21	0.514598	0.592	0.506	2.0557e-16	9	CYCS
997	8.17121e-16	0.5767	0.158	0.097	1.94704e-11	9	GADD45G
998	1.55552e-13	0.568097	0.214	0.149	3.7065e-09	9	ID3
999	2.50634e-11	0.593796	0.349	0.282	5.9721e-07	9	PHLDA1
1000	1.17273e-10	0.520304	0.579	0.522	2.79437e-06	9	CITED2
1001	0	2.27493	0.857	0.206	0	10	CD8A
1002	0	2.23993	0.728	0.169	0	10	GZMB
1003	0	2.16491	0.678	0.13	0	10	KLRD1
1004	0	2.1483	0.989	0.399	0	10	CCL5
1005	0	2.09603	0.272	0.031	0	10	CXCL13
1006	0	1.90287	0.591	0.175	0	10	HOPX
1007	0	1.87468	0.874	0.28	0	10	NKG7
1008	0	1.83411	0.65	0.215	0	10	CTSW
1009	0	1.83201	0.86	0.307	0	10	GZMA
1010	0	1.79636	0.657	0.16	0	10	CD8B
1011	0	1.73707	0.324	0.043	0	10	KLRC1
1012	0	1.14258	0.156	0.007	0	10	VCAM1
1013	9.29154e-295	1.06434	0.734	0.228	2.21399e-290	10	CCL4
1014	9.47285e-282	1.40461	0.933	0.74	2.25719e-277	10	CD7
1015	5.80474e-276	1.70125	0.495	0.12	1.38315e-271	10	GNLY
1016	2.87682e-239	1.52282	0.557	0.187	6.85489e-235	10	PRF1
1017	2.48966e-235	1.25736	0.282	0.048	5.93236e-231	10	KIR2DL4
1018	1.27058e-219	1.03836	0.971	0.886	3.02754e-215	10	SH3BGRL3
1019	1.19522e-216	1.47902	0.568	0.218	2.84798e-212	10	CD63
1020	5.61464e-209	1.44345	0.533	0.189	1.33786e-204	10	LINC01871
1021	3.11339e-200	1.07681	0.185	0.024	7.41859e-196	10	ZNF683
1022	1.70551e-190	1.35431	0.376	0.101	4.0639e-186	10	CLIC3
1023	1.78167e-188	1.25317	0.832	0.627	4.24536e-184	10	HCST
1024	2.69721e-186	1.31253	0.421	0.129	6.42692e-182	10	LAG3
1025	3.5941e-183	1.40178	0.722	0.425	8.56403e-179	10	ALOX5AP
1026	1.85029e-168	0.821056	0.157	0.021	4.40888e-164	10	AC243829.4
1027	3.59743e-164	1.30345	0.347	0.093	8.57195e-160	10	GZMH
1028	1.57074e-161	0.706817	0.993	0.981	3.74277e-157	10	HLA-C
1029	5.29003e-161	1.03388	0.912	0.824	1.26051e-156	10	CD52
1030	9.42244e-148	1.18855	0.252	0.06	2.24518e-143	10	HAVCR2
1031	4.62787e-146	0.770006	0.14	0.019	1.10273e-141	10	MYO1E
1032	1.97131e-144	1.45216	0.211	0.041	4.69723e-140	10	CCL3
1033	3.2709e-121	0.892516	0.706	0.407	7.79389e-117	10	CST7
1034	3.54219e-116	1.10857	0.431	0.176	8.44032e-112	10	CXCR6
1035	2.3171e-114	1.19894	0.554	0.31	5.52118e-110	10	CBLB
1036	3.1861e-106	1.42972	0.253	0.074	7.59183e-102	10	LINC02446
1037	1.07327e-105	1.05603	0.332	0.121	2.55739e-101	10	ENTPD1
1038	1.5512e-105	0.717285	0.912	0.83	3.69619e-101	10	CD3D
1039	3.96697e-104	0.764449	0.157	0.032	9.45251e-100	10	ADGRG1
1040	2.23058e-98	1.25264	0.721	0.55	5.31504e-94	10	RGS1
1041	8.67286e-98	1.07666	0.428	0.19	2.06657e-93	10	HLA-DRB1
1042	3.51385e-94	0.98371	0.459	0.221	8.37279e-90	10	CAPG
1043	1.50552e-89	0.770369	0.796	0.658	3.58736e-85	10	CLIC1
1044	3.94736e-88	0.846133	0.222	0.066	9.40578e-84	10	LAYN
1045	2.45426e-87	0.797423	0.259	0.083	5.84802e-83	10	CCL4L2
1046	6.90106e-85	0.710217	0.116	0.022	1.64438e-80	10	LINC01480
1047	1.42381e-80	0.872835	0.272	0.1	3.39265e-76	10	AOAH
1048	2.85098e-80	0.804829	0.787	0.673	6.79331e-76	10	CD2
1049	6.32854e-80	0.968698	0.203	0.062	1.50796e-75	10	PLPP1
1050	9.35093e-80	1.02201	0.458	0.246	2.22814e-75	10	HLA-DPA1
1051	1.96138e-75	0.970124	0.425	0.219	4.67357e-71	10	HLA-DPB1
1052	2.00604e-72	0.753492	0.174	0.051	4.77999e-68	10	SRGAP3
1053	1.62559e-70	0.771376	0.753	0.659	3.87346e-66	10	LSP1
1054	3.26776e-67	0.756826	0.169	0.05	7.78641e-63	10	PECAM1
1055	1.54527e-66	0.899236	0.609	0.452	3.68207e-62	10	SYTL3
1056	5.31803e-66	0.688052	0.148	0.04	1.26718e-61	10	KLRC3
1057	8.71282e-62	0.903003	0.21	0.076	2.07609e-57	10	FAM3C
1058	7.34932e-60	0.757481	0.207	0.075	1.7512e-55	10	ITGA1
1059	1.27473e-59	0.911148	0.478	0.307	3.03742e-55	10	SIRPG
1060	4.76794e-58	0.847983	0.312	0.153	1.1361e-53	10	SLA2
1061	1.36915e-57	0.848825	0.555	0.417	3.26241e-53	10	PAXX
1062	6.18095e-57	0.810519	0.34	0.171	1.4728e-52	10	ITM2C
1063	9.32886e-57	0.716943	0.579	0.394	2.22288e-52	10	ID2
1064	2.42424e-56	1.29031	0.134	0.037	5.77648e-52	10	TRBV9
1065	1.06551e-55	0.882204	0.6	0.48	2.53889e-51	10	LY6E
1066	1.22569e-55	0.75577	0.235	0.097	2.92058e-51	10	PTMS
1067	2.01366e-53	0.844204	0.183	0.065	4.79814e-49	10	CRTAM
1068	6.78482e-52	0.873565	0.26	0.119	1.61669e-47	10	LYST
1069	1.41535e-51	0.890893	0.318	0.167	3.37249e-47	10	APOBEC3G
1070	6.15524e-50	0.799726	0.273	0.132	1.46667e-45	10	CHST12
1071	2.54031e-49	0.70359	0.608	0.5	6.05305e-45	10	PSMB9
1072	6.59679e-49	0.868916	0.402	0.232	1.57188e-44	10	DUSP4
1073	1.21472e-47	0.918542	0.378	0.229	2.89443e-43	10	RBPJ
1074	2.41647e-47	0.820716	0.524	0.384	5.75796e-43	10	ADGRE5
1075	8.63011e-46	0.805365	0.391	0.234	2.05638e-41	10	PRDM1
1076	1.15289e-45	0.754346	0.559	0.442	2.74711e-41	10	CD96
1077	2.0527e-45	0.830477	0.227	0.1	4.89118e-41	10	HLA-DRA
1078	2.64004e-45	0.888857	0.386	0.242	6.29068e-41	10	ITGAE
1079	4.41941e-44	0.763277	0.196	0.082	1.05306e-39	10	HLA-DQB1
1080	7.36352e-44	0.788103	0.322	0.181	1.75458e-39	10	ABI3
1081	1.20972e-40	0.768278	0.358	0.219	2.88252e-36	10	PTPN22
1082	3.40347e-40	0.697934	0.208	0.095	8.1098e-36	10	TRG-AS1
1083	5.95895e-40	0.710716	0.545	0.441	1.4199e-35	10	MSN
1084	1.71913e-37	0.675164	0.142	0.054	4.09635e-33	10	GALNT2
1085	9.14282e-35	0.69168	0.266	0.147	2.17855e-30	10	ACP5
1086	4.0261e-34	0.723381	0.275	0.154	9.59338e-30	10	GPR171
1087	9.67697e-32	2.77203	0.345	0.237	2.30583e-27	10	MTRNR2L8
1088	1.81378e-31	0.722554	0.383	0.272	4.32187e-27	10	ARHGAP9
1089	3.27571e-31	0.778295	0.504	0.391	7.80535e-27	10	MT2A
1090	1.0236e-27	0.735051	0.414	0.304	2.43904e-23	10	CKLF
1091	1.31478e-27	0.705872	0.316	0.211	3.13286e-23	10	IFI27L2
1092	6.66632e-27	0.678185	0.393	0.29	1.58845e-22	10	PARP8
1093	1.04307e-24	0.677373	0.308	0.197	2.48543e-20	10	CTLA4
1094	3.14822e-24	0.694052	0.451	0.39	7.50158e-20	10	FKBP1A
1095	1.71546e-23	0.67287	0.396	0.309	4.08759e-19	10	BST2
1096	5.21081e-23	0.71762	0.335	0.243	1.24163e-18	10	IDH2
1097	4.08339e-22	0.679949	0.29	0.188	9.72989e-18	10	LGALS1
1098	5.36973e-22	0.684684	0.351	0.263	1.2795e-17	10	FKBP11
1099	9.96098e-19	0.685662	0.292	0.211	2.3735e-14	10	PTPN6
1100	0.000249581	1.10749	0.353	0.361	1	10	AREG
1101	0	3.52969	0.644	0.114	0	11	GNLY
1102	0	3.31008	0.825	0.023	0	11	TYROBP
1103	0	2.88792	0.677	0.018	0	11	FCER1G
1104	0	2.43282	0.775	0.286	0	11	NKG7
1105	0	2.09188	0.737	0.212	0	11	CTSW
1106	0	2.0348	0.428	0.038	0	11	KLRC1
1107	0	2.03137	0.516	0.096	0	11	CLIC3
1108	0	2.00561	0.452	0.024	0	11	TRDC
1109	0	1.93263	0.198	0.008	0	11	FGFBP2
1110	0	1.91286	0.636	0.133	0	11	KLRD1
1111	0	1.85953	0.381	0.065	0	11	XCL2
1112	0	1.85658	0.302	0.008	0	11	FCGR3A
1113	0	1.62838	0.395	0.043	0	11	KIR2DL4
1114	0	1.61475	0.618	0.174	0	11	HOPX
1115	0	1.53484	0.338	0.012	0	11	KRT86
1116	0	1.49687	0.272	0.004	0	11	KLRF1
1117	0	1.4844	0.388	0.006	0	11	SH2D1B
1118	0	1.39623	0.469	0.09	0	11	MATK
1119	0	1.17021	0.302	0.033	0	11	KLRC3
1120	0	1.12159	0.328	0.025	0	11	LAT2
1121	0	1.05072	0.208	0.004	0	11	KRT81
1122	0	0.917297	0.233	0.004	0	11	FGR
1123	0	0.858113	0.193	0.001	0	11	ADGRG3
1124	0	0.846953	0.232	0.016	0	11	CXXC5
1125	0	0.818669	0.227	0.012	0	11	NCR1
1126	0	0.793594	0.185	0.009	0	11	GSN
1127	0	0.789094	0.135	0.002	0	11	IGFBP7
1128	0	0.674459	0.131	0.002	0	11	S100A13
1129	7.97261e-306	0.941526	0.222	0.021	1.89971e-301	11	PTGDR
1130	1.44386e-300	1.84086	0.341	0.054	3.44043e-296	11	XCL1
1131	9.53092e-295	0.656465	0.138	0.007	2.27103e-290	11	LINC00299
1132	6.78052e-288	1.97812	0.6	0.186	1.61566e-283	11	PRF1
1133	1.1601e-286	1.53452	0.586	0.169	2.76428e-282	11	TMIGD2
1134	2.27914e-268	2.87184	0.735	0.344	5.43074e-264	11	AREG
1135	1.22099e-261	1.77575	0.584	0.176	2.90938e-257	11	GZMB
1136	4.95625e-233	0.798184	0.1	0.005	1.18097e-228	11	KIR3DL1
1137	5.50248e-233	0.652119	0.152	0.013	1.31113e-228	11	IRF8
1138	7.12984e-229	0.636609	0.188	0.021	1.6989e-224	11	LYN
1139	2.21188e-224	0.70921	0.156	0.014	5.27048e-220	11	C1orf21
1140	2.5557e-219	0.735321	0.212	0.028	6.08972e-215	11	MCTP2
1141	1.11955e-216	2.14092	0.251	0.04	2.66765e-212	11	CCL3
1142	3.05834e-213	0.698771	0.131	0.01	7.28742e-209	11	KIT
1143	3.03999e-196	0.860612	0.208	0.03	7.24368e-192	11	ADGRG1
1144	2.84351e-183	1.427	0.694	0.352	6.77551e-179	11	GSTP1
1145	4.84529e-183	1.23493	0.48	0.154	1.15453e-178	11	TNFRSF18
1146	4.2155e-179	1.0576	0.264	0.051	1.00447e-174	11	CD160
1147	9.87536e-177	0.893098	0.22	0.037	2.3531e-172	11	TLE1
1148	7.32429e-168	1.10315	0.56	0.219	1.74523e-163	11	CD63
1149	1.15088e-165	0.638499	0.181	0.027	2.74232e-161	11	TTC38
1150	3.90024e-155	1.32298	0.819	0.568	9.29349e-151	11	IFITM2
1151	7.96194e-151	1.29473	0.77	0.41	1.89717e-146	11	CCL5
1152	1.18074e-149	1.81582	0.57	0.237	2.81346e-145	11	CCL4
1153	2.18076e-147	1.26235	0.388	0.118	5.1963e-143	11	CEBPD
1154	9.12269e-147	1.40419	0.871	0.743	2.17376e-142	11	CD7
1155	1.93541e-138	1.05188	0.468	0.175	4.6117e-134	11	TXK
1156	6.4562e-136	1.17767	0.458	0.177	1.53838e-131	11	IL2RB
1157	1.33318e-135	1.01736	0.355	0.111	3.1767e-131	11	MAFF
1158	1.45671e-133	0.674157	0.261	0.063	3.47105e-129	11	RIN3
1159	3.9386e-133	0.894516	0.313	0.089	9.38489e-129	11	SLC16A3
1160	1.55927e-131	0.716593	0.203	0.04	3.71542e-127	11	PLEK
1161	7.16978e-131	0.757572	0.257	0.061	1.70841e-126	11	NCR3
1162	1.25231e-127	0.989572	0.374	0.126	2.98401e-123	11	MAPK1
1163	5.86202e-125	1.03753	0.431	0.163	1.3968e-120	11	MAP3K8
1164	7.10058e-123	0.776176	0.273	0.074	1.69193e-118	11	STARD3NL
1165	1.27443e-120	1.84311	0.631	0.318	3.03672e-116	11	GZMA
1166	4.76035e-117	1.31744	0.695	0.408	1.1343e-112	11	CST7
1167	4.02911e-112	1.23055	0.664	0.438	9.60057e-108	11	CD247
1168	4.69865e-106	0.806855	0.349	0.123	1.1196e-101	11	ITGB1
1169	1.09508e-104	1.2702	0.385	0.151	2.60935e-100	11	CMC1
1170	1.12887e-96	0.731877	0.302	0.099	2.68987e-92	11	AOAH
1171	1.48266e-85	1.36398	0.28	0.097	3.53289e-81	11	GZMH
1172	2.60933e-80	0.776497	0.818	0.657	6.2175e-76	11	LSP1
1173	2.68577e-78	0.798657	0.314	0.122	6.39965e-74	11	BHLHE40
1174	3.20531e-78	1.3529	0.325	0.135	7.63762e-74	11	SPON2
1175	8.14661e-78	0.86778	0.482	0.25	1.94117e-73	11	GPR65
1176	1.42726e-77	0.858181	0.247	0.082	3.40088e-73	11	ICAM1
1177	1.59075e-73	0.707108	0.355	0.151	3.79043e-69	11	SLA2
1178	1.02251e-72	0.72089	0.536	0.292	2.43644e-68	11	TGFB1
1179	1.39028e-72	0.743447	0.371	0.165	3.31275e-68	11	APOBEC3G
1180	2.57229e-71	0.875556	0.766	0.578	6.12924e-67	11	IER2
1181	5.22971e-70	0.817264	0.636	0.401	1.24613e-65	11	TRBC1
1182	7.27834e-69	0.736041	0.514	0.288	1.73428e-64	11	SEC11A
1183	5.4448e-65	0.705638	0.39	0.192	1.29739e-60	11	MPG
1184	6.50324e-65	1.01467	0.579	0.385	1.54959e-60	11	LITAF
1185	3.5649e-64	0.681973	0.485	0.267	8.49445e-60	11	ARHGAP9
1186	1.101e-63	0.995092	0.455	0.253	2.62347e-59	11	IFITM3
1187	1.24394e-57	0.688478	0.767	0.631	2.96407e-53	11	HCST
1188	5.77677e-56	0.720639	0.899	0.791	1.37649e-51	11	IFITM1
1189	1.80019e-54	0.638869	0.238	0.094	4.28949e-50	11	ZEB2
1190	3.01515e-54	0.665565	0.617	0.393	7.18451e-50	11	ID2
1191	1.22511e-47	0.967273	0.216	0.085	2.91919e-43	11	CCL4L2
1192	1.30111e-46	0.802699	0.899	0.824	3.10028e-42	11	ZFP36
1193	2.22678e-44	0.755558	0.351	0.185	5.30596e-40	11	LGALS1
1194	2.94807e-44	0.821412	0.812	0.697	7.02467e-40	11	DUSP2
1195	1.53352e-42	0.721583	0.607	0.422	3.65406e-38	11	GADD45B
1196	6.07005e-41	0.642093	0.468	0.294	1.44637e-36	11	BIN2
1197	1.02248e-36	1.03559	0.347	0.199	2.43636e-32	11	CD83
1198	9.01981e-35	0.689803	0.232	0.115	2.14924e-30	11	CAT
1199	5.67739e-33	0.734177	0.422	0.261	1.35281e-28	11	RHOB
1200	1.21685e-25	0.71072	0.512	0.392	2.89951e-21	11	NFKBIZ
1201	1.13027e-191	1.97642	0.579	0.192	2.69321e-187	12	SESN1
1202	6.32752e-113	0.958107	0.986	0.943	1.50772e-108	12	SRGN
1203	1.05095e-100	1.09846	0.861	0.724	2.50421e-96	12	FYB1
1204	4.47981e-96	3.38876	0.192	0.037	1.06745e-91	12	CXCL13
1205	5.10068e-93	1.34363	0.691	0.463	1.21539e-88	12	FKBP5
1206	1.32737e-85	1.31829	0.52	0.258	3.16285e-81	12	IL6ST
1207	3.61438e-78	0.967126	0.911	0.919	8.61235e-74	12	RPS26
1208	9.13437e-78	0.665098	1	0.999	2.17654e-73	12	MALAT1
1209	1.65043e-77	0.999326	0.199	0.047	3.93264e-73	12	ANKRD55
1210	2.71797e-65	0.806517	0.885	0.766	6.47639e-61	12	TXNIP
1211	2.64138e-63	1.05299	0.206	0.057	6.29388e-59	12	PTPN13
1212	1.17527e-62	1.19058	0.181	0.045	2.80042e-58	12	CH25H
1213	9.22352e-61	1.22494	0.587	0.389	2.19778e-56	12	NR3C1
1214	5.20609e-59	1.12865	0.559	0.348	1.24051e-54	12	RNF19A
1215	2.83153e-52	1.02741	0.308	0.131	6.74698e-48	12	FOXN2
1216	1.90005e-46	0.587556	0.971	0.93	4.52745e-42	12	SARAF
1217	2.4511e-44	0.737026	0.173	0.054	5.84048e-40	12	LRRC8D
1218	2.19349e-41	0.798183	0.162	0.051	5.22664e-37	12	NUDT16
1219	3.90776e-40	0.926418	0.407	0.228	9.31141e-36	12	CD40LG
1220	5.59215e-36	0.926179	0.322	0.17	1.3325e-31	12	TNFSF8
1221	1.61199e-32	0.929629	0.246	0.116	3.84104e-28	12	ZBTB16
1222	1.47481e-29	0.810268	0.232	0.109	3.51419e-25	12	FBXO32
1223	2.79609e-29	0.940184	0.427	0.295	6.66252e-25	12	CRYBG1
1224	1.63413e-27	0.913771	0.285	0.156	3.8938e-23	12	GPR171
1225	5.04457e-27	0.849014	0.159	0.063	1.20202e-22	12	PGM2L1
1226	1.27613e-26	0.813233	0.434	0.312	3.04077e-22	12	TMEM243
1227	8.9329e-26	0.711508	0.176	0.075	2.12853e-21	12	CCR4
1228	1.0291e-25	0.632931	0.143	0.054	2.45213e-21	12	BTLA
1229	2.43198e-25	0.632197	0.168	0.07	5.79492e-21	12	TIAM1
1230	1.63283e-24	0.508765	0.857	0.766	3.89071e-20	12	IL7R
1231	6.08799e-23	0.769035	0.302	0.184	1.45065e-18	12	TXK
1232	1.47418e-22	0.714571	0.546	0.472	3.51269e-18	12	ETS1
1233	7.04663e-22	0.574859	0.653	0.511	1.67907e-17	12	KLRB1
1234	3.58819e-21	0.720132	0.183	0.089	8.54994e-17	12	TSHZ2
1235	3.61999e-21	0.708241	0.533	0.455	8.62571e-17	12	AKAP13
1236	2.02912e-20	0.63064	0.54	0.455	4.83499e-16	12	SMAP2
1237	2.51026e-20	0.791711	0.281	0.172	5.98144e-16	12	SLC4A7
1238	1.29312e-19	0.848392	0.509	0.399	3.08126e-15	12	GPR183
1239	1.33926e-19	0.740129	0.513	0.427	3.19119e-15	12	ITM2A
1240	8.81043e-19	0.75168	0.415	0.324	2.09935e-14	12	ITK
1241	2.26202e-18	0.686707	0.203	0.11	5.38994e-14	12	CD84
1242	3.83521e-18	0.718865	0.222	0.128	9.13855e-14	12	SERINC5
1243	3.23656e-17	0.676163	0.249	0.152	7.71207e-13	12	ZNF831
1244	4.13543e-17	0.522468	0.102	0.04	9.85391e-13	12	LMO7
1245	1.54e-16	0.659066	0.44	0.343	3.66952e-12	12	ARID5B
1246	2.34838e-16	0.661664	0.55	0.517	5.59572e-12	12	CELF2
1247	3.46966e-16	0.702198	0.162	0.082	8.2675e-12	12	ICA1
1248	1.18885e-15	0.678969	0.417	0.342	2.83278e-11	12	NAP1L4
1249	3.34737e-15	0.664494	0.186	0.104	7.97611e-11	12	SESN3
1250	3.97767e-15	0.530939	0.142	0.07	9.478e-11	12	TP53BP2
1251	8.21345e-15	0.751603	0.168	0.088	1.9571e-10	12	IGKC
1252	1.50993e-14	0.55051	0.126	0.06	3.59786e-10	12	SLC9A9
1253	1.1191e-13	0.698467	0.304	0.22	2.6666e-09	12	INPP4B
1254	1.40736e-13	0.667228	0.307	0.221	3.35346e-09	12	LEF1
1255	9.41592e-13	0.674312	0.319	0.243	2.24363e-08	12	CD28
1256	5.16183e-12	0.548551	0.288	0.199	1.22996e-07	12	CTLA4
1257	6.94578e-12	0.595522	0.46	0.402	1.65504e-07	12	GIMAP7
1258	3.30571e-11	0.459266	0.115	0.058	7.87684e-07	12	TRABD2A
1259	4.2475e-11	0.588507	0.246	0.175	1.01209e-06	12	TESPA1
1260	4.91982e-11	0.549811	0.37	0.306	1.17229e-06	12	VSIR
1261	8.21122e-11	0.53467	0.513	0.501	1.95657e-06	12	STK4
1262	4.39519e-10	0.611219	0.464	0.438	1.04729e-05	12	CCNH
1263	4.98959e-10	0.595242	0.226	0.159	1.18892e-05	12	ADAM10
1264	6.71069e-10	0.596551	0.384	0.338	1.59902e-05	12	MCUB
1265	6.78734e-10	0.477672	0.516	0.497	1.61729e-05	12	PIK3IP1
1266	1.33064e-09	0.49702	0.175	0.111	3.17066e-05	12	NBN
1267	1.64569e-09	0.589407	0.44	0.398	3.92134e-05	12	PTGER4
1268	7.80757e-09	0.53322	0.552	0.525	0.000186039	12	CITED2
1269	1.38231e-08	0.593961	0.307	0.252	0.000329377	12	GPRIN3
1270	2.64566e-08	0.598652	0.387	0.352	0.000630409	12	PPP2R5C
1271	3.70654e-08	0.529526	0.208	0.149	0.000883195	12	TSPAN5
1272	4.76429e-08	0.588621	0.301	0.252	0.00113523	12	ODF2L
1273	5.09815e-08	0.50587	0.451	0.449	0.00121479	12	NSA2
1274	5.25918e-08	0.548848	0.212	0.156	0.00125316	12	CNST
1275	5.27823e-08	0.529857	0.143	0.091	0.0012577	12	IL6R
1276	5.63302e-08	0.505565	0.219	0.161	0.00134224	12	TMPO
1277	2.29183e-07	0.538525	0.181	0.128	0.00546098	12	ELMO1
1278	3.04228e-07	0.527853	0.202	0.147	0.00724915	12	TOX
1279	3.37303e-07	0.501819	0.322	0.281	0.00803727	12	GCC2
1280	5.524e-07	0.463771	0.199	0.146	0.0131626	12	TARSL2
1281	7.04983e-07	0.584023	0.175	0.125	0.0167983	12	TMEM131L
1282	7.08468e-07	0.483027	0.183	0.131	0.0168814	12	FBLN7
1283	8.28322e-07	0.541439	0.278	0.231	0.0197373	12	IPCEF1
1284	8.3439e-07	0.479511	0.361	0.329	0.0198818	12	TNFAIP8
1285	1.12803e-06	0.513648	0.404	0.379	0.0268786	12	RORA
1286	2.34408e-06	0.614436	0.278	0.234	0.0558547	12	RBPJ
1287	2.71574e-06	0.566481	0.46	0.453	0.0647106	12	AC016831.7
1288	7.57855e-06	0.530577	0.33	0.302	0.180582	12	SLC38A1
1289	7.94526e-06	0.489702	0.223	0.182	0.18932	12	SYPL1
1290	1.22031e-05	0.526433	0.259	0.222	0.290776	12	SIAH2
1291	1.33948e-05	0.531732	0.443	0.433	0.319171	12	GLIPR1
1292	1.77867e-05	0.554813	0.314	0.282	0.423822	12	TRAT1
1293	2.2736e-05	0.47461	0.427	0.432	0.541753	12	RNASET2
1294	3.92582e-05	0.507922	0.352	0.341	0.935444	12	N4BP2L2
1295	7.79601e-05	0.5538	0.337	0.313	1	12	CEMIP2
1296	8.56398e-05	0.471999	0.185	0.148	1	12	KAT6B
1297	0.00016111	0.492416	0.176	0.14	1	12	MAML2
1298	0.000342062	0.461892	0.274	0.25	1	12	MYCBP2
1299	0.000923559	0.464362	0.212	0.183	1	12	TNIK
1300	0.000970175	0.491992	0.206	0.181	1	12	BNIP3L
1301	0	3.63155	0.944	0.164	0	13	STMN1
1302	0	2.99228	0.833	0.01	0	13	TYMS
1303	0	2.28173	0.684	0.008	0	13	MKI67
1304	0	2.17331	0.532	0.002	0	13	UBE2C
1305	0	2.0278	0.581	0.016	0	13	CENPF
1306	0	1.98386	0.61	0.023	0	13	NUSAP1
1307	0	1.82754	0.53	0.008	0	13	TOP2A
1308	0	1.81653	0.361	0.008	0	13	HIST1H1B
1309	0	1.65983	0.657	0.043	0	13	MCM7
1310	0	1.6228	0.566	0.009	0	13	TPX2
1311	0	1.58574	0.697	0.101	0	13	SMC4
1312	0	1.56548	0.577	0.006	0	13	TK1
1313	0	1.55527	0.45	0.003	0	13	ASPM
1314	0	1.54533	0.55	0.002	0	13	BIRC5
1315	0	1.48872	0.528	0.012	0	13	CDKN3
1316	0	1.48095	0.624	0.081	0	13	PCNA
1317	0	1.47605	0.452	0.002	0	13	CCNB2
1318	0	1.46949	0.399	0.005	0	13	CDC20
1319	0	1.44746	0.592	0.031	0	13	CKS1B
1320	0	1.4437	0.488	0.003	0	13	CCNA2
1321	0	1.43456	0.497	0.009	0	13	CDK1
1322	0	1.4144	0.697	0.085	0	13	TMEM106C
1323	0	1.40667	0.595	0.007	0	13	ZWINT
1324	0	1.39448	0.648	0.062	0	13	CENPM
1325	0	1.32573	0.546	0.011	0	13	ASF1B
1326	0	1.28957	0.619	0.081	0	13	KIF22
1327	0	1.28689	0.597	0.031	0	13	SMC2
1328	0	1.27803	0.43	0.002	0	13	UHRF1
1329	0	1.26353	0.287	0.003	0	13	HIST1H3B
1330	0	1.24171	0.555	0.02	0	13	UBE2T
1331	0	1.24019	0.241	0.004	0	13	HIST1H3C
1332	0	1.23757	0.519	0.009	0	13	CLSPN
1333	0	1.23412	0.57	0.063	0	13	MCM3
1334	0	1.23256	0.581	0.071	0	13	MCM5
1335	0	1.21584	0.33	0.009	0	13	CCNB1
1336	0	1.21447	0.343	0.001	0	13	PLK1
1337	0	1.19127	0.443	0.001	0	13	PKMYT1
1338	0	1.18759	0.521	0.016	0	13	DHFR
1339	0	1.17056	0.566	0.035	0	13	MAD2L1
1340	0	1.14475	0.423	0.004	0	13	CDCA8
1341	0	1.13593	0.465	0.004	0	13	KIFC1
1342	9.43151e-284	1.16552	0.697	0.115	2.24734e-279	13	NUDT1
1343	3.13687e-267	1.28237	0.733	0.137	7.47454e-263	13	CARHSP1
1344	5.53154e-261	1.32383	0.668	0.116	1.31806e-256	13	C12orf75
1345	2.2686e-249	3.19348	0.951	0.399	5.40561e-245	13	TUBB
1346	3.41593e-244	2.34513	0.924	0.336	8.13949e-240	13	HMGB2
1347	1.28968e-237	1.57472	0.719	0.152	3.07306e-233	13	PTTG1
1348	5.19247e-231	1.55682	0.575	0.097	1.23726e-226	13	HLA-DRA
1349	5.7805e-226	2.55396	0.964	0.562	1.37738e-221	13	HMGN2
1350	5.75542e-221	1.29888	0.773	0.182	1.3714e-216	13	DDX39A
1351	7.38372e-216	2.99774	0.947	0.498	1.75939e-211	13	TUBA1B
1352	2.68859e-214	1.32946	0.708	0.153	6.40638e-210	13	TMPO
1353	9.33437e-214	1.79402	0.996	0.932	2.22419e-209	13	GAPDH
1354	6.54648e-202	1.28073	0.684	0.15	1.5599e-197	13	ANP32E
1355	3.92137e-198	1.5886	0.998	0.997	9.34385e-194	13	ACTB
1356	9.20705e-197	1.79127	0.989	0.788	2.19386e-192	13	HMGB1
1357	2.32925e-192	1.52109	0.998	0.944	5.55014e-188	13	PFN1
1358	2.50651e-191	1.20803	0.526	0.094	5.97251e-187	13	HLA-DRB5
1359	1.03146e-185	1.40403	0.773	0.218	2.45776e-181	13	RANBP1
1360	8.45175e-176	1.32481	0.782	0.228	2.01388e-171	13	ANXA5
1361	8.66276e-173	1.58811	0.904	0.392	2.06416e-168	13	H2AFV
1362	5.22136e-170	1.66892	0.831	0.302	1.24415e-165	13	DUT
1363	5.82606e-170	1.61899	0.96	0.567	1.38823e-165	13	TPI1
1364	2.28377e-168	1.29799	0.982	0.909	5.44178e-164	13	CFL1
1365	7.58168e-163	1.31469	0.704	0.189	1.80656e-158	13	ANXA2
1366	7.57564e-161	1.35243	0.797	0.258	1.80512e-156	13	TPM4
1367	3.24343e-157	1.72331	0.951	0.597	7.72845e-153	13	H2AFZ
1368	8.29327e-150	1.52101	0.927	0.439	1.97612e-145	13	PKM
1369	1.24002e-145	1.35479	0.998	0.959	2.95473e-141	13	ACTG1
1370	2.11046e-145	1.17411	0.833	0.293	5.0288e-141	13	ANAPC11
1371	8.33882e-145	1.3234	0.949	0.629	1.98697e-140	13	RAN
1372	1.70341e-144	1.24456	0.189	0.017	4.05889e-140	13	HIST1H2BF
1373	9.47428e-140	1.18966	0.978	0.734	2.25753e-135	13	HNRNPA2B1
1374	3.25654e-139	1.13092	0.292	0.041	7.75969e-135	13	HIST1H2AG
1375	3.98558e-139	1.33125	0.9	0.421	9.49685e-135	13	CALM3
1376	1.66493e-138	1.25617	0.918	0.42	3.9672e-134	13	PPP1CA
1377	3.39393e-138	1.27573	0.871	0.368	8.08705e-134	13	DEK
1378	2.64385e-135	1.18469	0.653	0.179	6.29977e-131	13	FABP5
1379	1.48908e-133	1.13683	0.742	0.238	3.54818e-129	13	IDH2
1380	1.55537e-133	1.29719	0.924	0.553	3.70615e-129	13	SLC25A5
1381	5.46713e-125	1.98541	0.624	0.184	1.30271e-120	13	LGALS1
1382	2.9913e-124	1.19148	0.78	0.271	7.12767e-120	13	RAD21
1383	3.03993e-123	1.16091	0.659	0.192	7.24354e-119	13	HLA-DRB1
1384	1.0811e-118	1.16801	0.909	0.453	2.57603e-114	13	PSME2
1385	3.13215e-116	1.17398	0.962	0.802	7.4633e-112	13	CORO1A
1386	2.42983e-114	1.25318	0.913	0.492	5.7898e-110	13	ENO1
1387	3.49509e-112	1.14747	0.846	0.39	8.3281e-108	13	PGAM1
1388	6.76238e-111	1.2009	0.94	0.581	1.61134e-106	13	LDHA
1389	2.48438e-110	1.28193	0.98	0.831	5.91979e-106	13	VIM
1390	1.5307e-108	1.3544	0.86	0.388	3.64736e-104	13	MT2A
1391	3.30062e-98	1.41311	0.773	0.324	7.86471e-94	13	GZMA
1392	5.57986e-93	1.65077	0.517	0.158	1.32957e-88	13	HIST1H1E
1393	3.65739e-91	1.14274	0.234	0.038	8.71482e-87	13	IL17A
1394	1.63288e-87	1.38982	0.566	0.187	3.89082e-83	13	GZMB
1395	5.05042e-86	1.14074	0.982	0.757	1.20341e-81	13	CD74
1396	3.84951e-70	1.1602	0.49	0.165	9.1726e-66	13	HIST1H1D
1397	2.98695e-62	1.13142	0.898	0.676	7.11731e-58	13	S100A4
1398	9.17366e-45	1.15332	0.372	0.133	2.1859e-40	13	GNLY
1399	7.54327e-20	1.44765	0.452	0.238	1.79741e-15	13	MTRNR2L8
1400	4.65977e-18	2.0599	0.759	0.618	1.11033e-13	13	HIST1H4C
1401	0	7.33391	1	0.001	0	14	TPSAB1
1402	0	6.92219	0.991	0.001	0	14	TPSB2
1403	0	6.39542	0.982	0	0	14	CPA3
1404	0	4.52329	0.699	0.001	0	14	TPSD1
1405	0	4.51284	0.903	0.016	0	14	CLU
1406	0	3.95755	0.894	0	0	14	GATA2
1407	0	3.85987	0.903	0	0	14	MS4A2
1408	0	3.78821	0.903	0.013	0	14	LTC4S
1409	0	3.50861	0.912	0.001	0	14	HPGDS
1410	0	3.43986	0.85	0.026	0	14	CD9
1411	0	3.43146	0.832	0.01	0	14	CST3
1412	0	3.37991	0.85	0.012	0	14	KIT
1413	0	3.3463	0.929	0.042	0	14	FCER1G
1414	0	3.22951	0.814	0.018	0	14	VWA5A
1415	0	3.10519	0.85	0.004	0	14	IL1RL1
1416	0	3.09221	0.779	0	0	14	HDC
1417	0	3.05364	0.558	0.001	0	14	TIMP3
1418	0	3.02835	0.788	0.001	0	14	RHEX
1419	0	2.95086	0.788	0.005	0	14	ALOX5
1420	0	2.93989	0.761	0.001	0	14	SLC18A2
1421	0	2.52605	0.664	0.002	0	14	BACE2
1422	0	2.37959	0.602	0.003	0	14	HS3ST1
1423	0	2.33153	0.619	0.001	0	14	PTGS1
1424	0	2.3098	0.602	0	0	14	CNRIP1
1425	0	2.20773	0.611	0	0	14	AL157895.1
1426	0	2.20124	0.566	0	0	14	MAOB
1427	0	1.99008	0.584	0	0	14	SIGLEC6
1428	0	1.93037	0.363	0.002	0	14	KRT1
1429	0	1.90042	0.513	0	0	14	BTK
1430	0	1.85864	0.469	0	0	14	P2RX1
1431	0	1.85816	0.381	0.001	0	14	TMEM176B
1432	0	1.69094	0.46	0	0	14	MLPH
1433	0	1.61755	0.319	0	0	14	CAVIN2
1434	0	1.57226	0.381	0.008	0	14	SMIM1
1435	0	1.56778	0.416	0.002	0	14	RAB32
1436	0	1.54973	0.336	0.002	0	14	RGS13
1437	0	1.52564	0.46	0	0	14	MITF
1438	0	1.49487	0.425	0.001	0	14	PMP22
1439	0	1.47713	0.319	0.003	0	14	IL18
1440	0	1.4675	0.345	0	0	14	FCER1A
1441	0	1.45828	0.407	0	0	14	SLC45A3
1442	0	1.44303	0.398	0.001	0	14	CD33
1443	0	1.39611	0.221	0.001	0	14	PTGS2
1444	0	1.38375	0.327	0.005	0	14	RHOBTB3
1445	1.0447e-304	2.62706	0.876	0.054	2.4893e-300	14	TYROBP
1446	4.2142e-215	2.08219	0.655	0.044	1.00416e-210	14	RNF130
1447	9.75235e-215	2.63769	0.593	0.036	2.32379e-210	14	TSC22D1
1448	7.49161e-195	1.67158	0.416	0.019	1.7851e-190	14	SLC26A2
1449	7.52496e-186	3.3562	0.876	0.102	1.79305e-181	14	GLUL
1450	9.04865e-172	2.45029	0.628	0.051	2.15611e-167	14	TENT5A
1451	5.55116e-156	1.96832	0.575	0.047	1.32273e-151	14	ACSL4
1452	2.14404e-131	1.57104	0.469	0.036	5.10882e-127	14	LAT2
1453	1.08661e-121	1.58278	0.434	0.033	2.58916e-117	14	GALNT6
1454	6.05581e-118	2.94333	0.655	0.081	1.44298e-113	14	HPGD
1455	2.82326e-109	1.55798	0.558	0.06	6.72726e-105	14	SMYD3
1456	7.52821e-97	1.51801	0.487	0.052	1.79382e-92	14	VAT1
1457	2.24183e-89	2.58726	0.894	0.229	5.34184e-85	14	CAPG
1458	5.1691e-88	1.50983	0.407	0.04	1.23169e-83	14	GALC
1459	1.63825e-86	1.57299	0.496	0.06	3.90362e-82	14	LEO1
1460	3.29477e-86	1.77788	0.646	0.102	7.85078e-82	14	ARHGAP18
1461	1.46975e-82	2.32786	0.779	0.178	3.50212e-78	14	LAPTM4A
1462	6.06789e-82	2.34555	0.257	0.017	1.44586e-77	14	THBS1
1463	2.00851e-79	2.29188	0.761	0.167	4.78588e-75	14	TIMP1
1464	4.17999e-78	1.94724	0.664	0.124	9.96008e-74	14	ASAH1
1465	1.0891e-76	2.62629	0.85	0.231	2.5951e-72	14	CD63
1466	5.10747e-73	1.60375	0.31	0.028	1.21701e-68	14	PLAUR
1467	5.25062e-69	1.91613	0.239	0.017	1.25112e-64	14	UTS2
1468	2.42373e-65	2.21648	0.389	0.048	5.77527e-61	14	CSF1
1469	1.06782e-64	1.54168	0.54	0.09	2.54439e-60	14	C1orf162
1470	2.63916e-63	1.42863	0.566	0.098	6.28859e-59	14	ZEB2
1471	2.37847e-62	1.66848	0.832	0.227	5.66743e-58	14	CD82
1472	3.96399e-62	1.55249	0.496	0.082	9.44539e-58	14	ATP6V0A2
1473	1.17162e-57	1.41692	0.106	0.004	2.79174e-53	14	CXCL2
1474	1.21788e-55	1.59095	0.504	0.091	2.90197e-51	14	CD38
1475	2.28421e-54	1.74641	0.637	0.152	5.44282e-50	14	NPC2
1476	8.49422e-54	1.42458	0.558	0.112	2.024e-49	14	ARHGEF6
1477	1.06187e-52	1.95569	0.92	0.436	2.53023e-48	14	ALOX5AP
1478	1.64503e-52	1.96971	1	0.833	3.91979e-48	14	VIM
1479	5.97826e-49	1.48333	0.301	0.037	1.4245e-44	14	GNS
1480	1.30828e-47	1.47648	1	0.999	3.11736e-43	14	MALAT1
1481	3.06584e-47	1.47552	0.991	0.939	7.30528e-43	14	FTL
1482	1.17165e-41	1.85967	0.611	0.18	2.79181e-37	14	NSMCE1
1483	1.23391e-41	1.38973	0.451	0.094	2.94016e-37	14	TNFSF10
1484	7.17066e-41	2.19574	0.611	0.174	1.70862e-36	14	LMNA
1485	3.25878e-39	1.42467	0.451	0.097	7.76502e-35	14	LMO4
1486	9.61659e-39	2.49742	0.823	0.359	2.29144e-34	14	AREG
1487	1.559e-37	1.60759	0.956	0.657	3.71479e-33	14	S100A6
1488	1.08919e-36	1.43971	0.708	0.264	2.59532e-32	14	2023-09-02
1489	2.00294e-36	1.82708	0.779	0.377	4.77259e-32	14	PSAP
1490	3.58432e-35	1.40797	0.469	0.114	8.54073e-31	14	SMIM3
1491	2.67324e-31	1.81841	0.735	0.319	6.36978e-27	14	RGS2
1492	2.15018e-24	1.3814	0.823	0.518	5.12346e-20	14	SQSTM1
1493	6.1175e-23	1.48621	0.46	0.153	1.45768e-18	14	SNAP23
1494	1.22338e-22	1.47823	0.717	0.381	2.91506e-18	14	NEAT1
1495	7.79786e-20	1.65087	0.566	0.26	1.85807e-15	14	IFITM3
1496	1.08863e-19	1.51359	0.708	0.396	2.59399e-15	14	NFKBIZ
1497	1.28198e-16	1.47893	0.673	0.386	3.0547e-12	14	HSP90B1
1498	4.73044e-16	1.47902	0.611	0.306	1.12717e-11	14	EGR1
1499	1.85544e-15	1.5382	0.779	0.674	4.42115e-11	14	PPP1R15A
1500	9.39606e-12	1.40834	0.664	0.423	2.23889e-07	14	HSPB1
