# Supplementary material for: Multi-omics analysis reveals the landscape of tumor microenvironments in left-sided and right-sided colon cancer
Source: Front Med (Lausanne). 2024 Aug 29;11:1403171. doi: 10.3389/fmed.2024.1403171 (PMC11391487; doi:10.3389/fmed.2024.1403171)
Supplement: Supplementary Table 9 — T-cell state markers Genes. [file Table_9.XLS]

## Sheet: Sheet1
T-cell State Marker Gene
Yost_Naive_CD4	Oh.CD4.Tcm	Caushi.CD4-Tfh	Caushi.CD4-Treg	Wu.CD4.Trm	Oh.CD4.TH17	Caushi.CD8-Proliferating	Yost_CD8 Exh
FTH1	CCR7	CXCL13	FOXP3	CRIP1	IL17A	STMN1	KRT86
MTRNR2L8	PLAC8	FAAH2	CCR8	S100A4	CA2	TUBB	CXCL13
TNFRSF4	CMTM8	NR3C1	CTLA4	ACTB	CTSH	MKI67	LAYN
IL7R	SH3YL1	TNFSF8	CARD16	SH3BGRL3	TMIGD2	TYMS	ACP5
PABPC1	C1orf162	SESN3	RTKN2	S100A11	KLRB1	TUBA1B	GZMB
GLIPR1	ANXA1	PASK	BATF	ALOX5AP	CCL20	CENPF	GALNT2
GPR183	SPINT2	TSHZ2	TNFRSF4	VIM	AMICA1	HMGB2	ENTPD1
LMNA	CD55	PTPN13	IL2RA	S100A6	IL4I1	UBE2C	AHI1
SESN3	SESN3	MAGEH1	TBC1D4	PFN1	AC092580.4	TOP2A	TIGIT
KLRB1	MYC	ANKRD12	MAGEH1	CD52	CAPG	NUSAP1	SOX4
THBS1	PGAP1	FKBP5	TIGIT	LGALS1	GZMA	RRM2	TNFRSF18
SATB1	PABPC1	RNF19A	IL1R2	RGS1	CPNE7	HLA-DRB1	CXCR6
S100A11	SC5D	IL6ST	MIR4435-2HG	MYL6	DAPK2	PCNA	GNLY
YIPF5	BEX2	CCR4	TNFRSF9	S100A10	ALOX5AP	PTTG1	VCAM1
VIM	KLF3	THADA	TTN	GAPDH	AGPAT5	CCNA2	HAVCR2
CCR7	LEF1	TIGIT	TNFRSF18	COTL1	CXCR6	PKMYT1	ITGAE
NR3C1	PASK	TNIK	LINC01943	CFL1	TNFSF13B	HLA-DRA	CSF1
TIMP1	PTGER2	ICA1	IKZF2	ACTG1	SYTL2	HIST1H1B	ZBED2
ZFP36	AP3M2	SLC2A3	LAYN	KLRB1	PDE4D	HIST1H2AJ	KLRC1
PRNP	SOCS3	SH3TC1	HPGD	CD99	FURIN	SMC4	MTSS1
BTG1	AIM1	FBLN7	CCR6		PLIN2	HIST1H2AI	TNFRSF9
GK	EEF1B2	KLRB1	SAMHD1		LMO4	GZMA	ALOX5AP
SNX9	AAED1	CCR7	ICOS		MGAT4A	HLA-DPA1	CTSW
SLC16A3	SNAPC1	GPR183	UGP2		ADA	HLA-DPB1	KIR2DL4
PLIN2	KLF2	ITM2A	ARID5B		ARHGAP18	CD74	GEM
CCR6	SELL	ZNF331	SELL		LDLRAD4	CCL4L2	LAG3
AQP3	EEF1A1	CRYBG1	AC017002.3		CEBPD	GZMK	GATA3
FOXP1	ARID5A	CD4	LTB		ANKRD28	ACTB	LSP1
SPOCK2	RPS12	CD200	FCMR		ZEB2	ENC1	NAP1L4
ABCG1	LSR	IGFBP4	GBP5		CD52	HIST1H2AH	PDE7B
	TCF7	TCF7	CCR4		ARL3	CCL3L1	SQLE
	GLTSCR2	SESN1	ZC3H12D		CCNG2	ASPM	CARD16
	TMEM66	TNFRSF4	CD27		C1GALT1	HIST1H1E	SYNGR2
	PTGER4	MAF	ICA1		SMCO4	ITM2C	CD7
	RASGRP2	CITED2	IL1R1		COMMD8	HIST1H1C	HLA-DQA1
	RPL10	CH25H	GLRX		CCR6	DUSP4	ATP8B4
	GPR183	CXCR5	CCDC141		PERP	FABP5	PRF1
	GIMAP7	CD28	TIAM1		LGALS3	NKG7	SLA2
	RPS3A	MAL	TNIK		S100A4	H2AFZ	SLC1A4
	RPS13	CORO1B	RBKS		RBPJ	SRRT	GOLIM4
	RPL3	WDR74	LAIR2		FKBP11	HIST1H1D	IGFLR1
	RNF125	DDIT4	SAMSN1		GPR65	IFNG	CSGALNACT1
	SLC2A3	PGAP1	CXCR6		ANXA5	MIR155HG	HLA-DRB1
	RPL9	GPCPD1	LINC02099		RBMS1	HLA-DQB1	CD9
	RPS5	TBC1D4	CD28		GNLY	LYST	SNX9
	RPL21	ARMH1	CTSC		TSEN54	CCL4	SYTL2
	MBP	GEM	LEF1		GYG1	HLA-DQA1	CTSD
	GIMAP5	INPP4B	SETD7		TMEM167A	SH2D1A	NELL2
	CCDC109B	ALG13	BEX3		RORA	CCL5	PDE3B
	RPL30	SELL	TRAC		LPIN2	HIST1H3B	RALA
		LEF1	ENTPD1			CDKN2C	BATF
		CPM	MAST4			CENPE	PPM1G
		IL6R	CORO1B			HIST1H2AM	AKAP5
		SOCS1	TRAF1			CYTOR	CHST12
		PTGER4	SLAMF1			HIST1H3F	RGS2
		AHI1	WDR74			HIST1H2AG	SEC14L1
		AP3M2	SNX9			CD70	GPR65
		ICOS	TMEM173			CRIP1	ID2
		SATB1	CCNG2			MSC	SLC2A8
		LHFPL6	FAM184A			PKM	CARS
		ZCCHC12	CYTOR			APOBEC3G	CTLA4
		PDE7B	S100A4			PRRG4	CD3D
		ARID5A	PMCH			KIF14	CD63
		ARID5B	SESN3			MIR4435-2HG	GRAMD1A
		RILPL2	ADTRP			KIF20B	ASB2
		YPEL5	ANKRD12			LAG3	MAST4
		ZBTB10	CRADD			ATAD5	MT2A
		HOOK2	FRMD4B			GZMH	PGK1
		TRIM8	CD4			CCL3	FKBP1A
		FCMR	ZC2HC1A			CDC20	DUSP4
		SRGN	IL6R			HIST1H2AL	GNG4
		ZDBF2	THADA			VCAM1	CAPG
		DRAIC	CD177				PHLDA1
		NDUFV2-AS1	RORA				RBPJ
		CTLA4	ATP1B1				SAMSN1
		RNF130	PFKFB3				HLA-DRB5
		PRMT9	LINC02195				MYO7A
		BEX2	CD70				RAB27A
		TP53INP1	MIR181A1HG				SYTL3
		KIAA0319L	FAM122C				ETV1
		PABPC1	AC007384.1				ATP10D
		PMCH	ICAM2				CD82
		MAML2	CD7				PKIA
		TNFAIP8	GNG8				PTMS
		ZNF831	IL6ST				S100A4
		GNG4	PIM2				HMOX1
		CREM	FBLN7				RARRES3
		FAM177A1	LRRC32				CD2
		NMB	IPCEF1				EID1
		BATF	GPCPD1				APLP2
		SC5D	FOXP1				PKM
		PFKFB3	BCL2L11				CAMK4
		CD5	RGS1				PTPN22
		CYSLTR1	FAAH2				KRT81
		CD40LG	GEM				IL2RB
		SNX9	DUSP10				ZNF282
		PGM2L1	LGMN				CREBZF
		TOX	TSPYL2				GTF3C1
		ITK	PKIA				PRDX5
		CMSS1	PRDM1				PRKAR1A
		TIAM1	FAS
		GLIPR1	NABP1
		PLIN2	SOX4
		SERINC5	HOXB2
		SCML1	LINC00649
		CHN1	GCNT1
		G0S2	YPEL2
			F5
