# Supplementary material for: Multi-omics analysis reveals the landscape of tumor microenvironments in left-sided and right-sided colon cancer
Source: Front Med (Lausanne). 2024 Aug 29;11:1403171. doi: 10.3389/fmed.2024.1403171 (PMC11391487; doi:10.3389/fmed.2024.1403171)
Supplement: Supplementary Table 10 — Flow cytometry Result. [file Table_10.XLS]

## Sheet: Sheet1
Flow cytometry Result
	PD1+CD4+	PD1+CD8+	PD1+CD8+/PD1+CD4+
LCC01	0.516	0.126	0.244186
LCC02	0.445	0.1829	0.411011
LCC03	0.452	0.0873	0.193142
LCC04	0.189	0.136	0.719577
LCC05	0.215	0.121	0.562791
LCC06	0.187	0.134	0.716578
RCC01	0.192	0.222	1.15625
RCC02	0.166	0.215	1.29518
RCC03	0.207	0.215	1.03865
RCC04	0.0582	0.228	3.91753
RCC05	0.085	0.224	2.63529
RCC06	0.0592	0.201	3.39527
